# Supplementary material for: Structure and functional impact of seed region variant in MIR-499 gene family in bronchial asthma
Source: Respir Res. 2017 Sep 8;18:169. doi: 10.1186/s12931-017-0648-0 (PMC5591547; doi:10.1186/s12931-017-0648-0)
Supplement: Supplementary file 1 — Baseline characteristics of the study groups. Table S2.. Predicted target gene sets for mature miR-499a and miR-499b. (http://www.microrna.gr/microT-CDS). (ZIP 79 kb) [file 12931_2017_648_MOESM1_ESM.zip]

Archive with 2 entries (2 files):
- Suppl. Table S1.docx
- Supplementary Table S2.xlsx
