# Supplementary material for: Structure and functional impact of seed region variant in MIR-499 gene family in bronchial asthma
Source: Respir Res. 2017 Sep 8;18:169. doi: 10.1186/s12931-017-0648-0 (PMC5591547; doi:10.1186/s12931-017-0648-0)
Supplement: Supplementary file 1 — Baseline characteristics of the study groups. Table S2.. Predicted target gene sets for mature miR-499a and miR-499b. (http://www.microrna.gr/microT-CDS). (ZIP 79 kb) [file 12931_2017_648_MOESM1_ESM.zip › Supplementary Table S2.xlsx]

## Sheet: Supplementary Table S2
Supplementary Table S2. Predicted target gene sets for mature miR-499a and miR-499b. (http://www.microrna.gr/microT-CDS)
n=971	n=1080	n=1014	n=618
hsa-miR-499a-5p	hsa-miR-499a-3p	hsa-miR-499b-3p	hsa-miR-499b-5p
ENSG00000000003 (TSPAN6)	ENSG00000001460 (STPG1)	ENSG00000003096 (KLHL13)	ENSG00000002746 (HECW1)
ENSG00000001561 (ENPP4)	ENSG00000003096 (KLHL13)	ENSG00000003137 (CYP26B1)	ENSG00000003756 (RBM5)
ENSG00000001631 (KRIT1)	ENSG00000003137 (CYP26B1)	ENSG00000004948 (CALCR)	ENSG00000004142 (POLDIP2)
ENSG00000002745 (WNT16)	ENSG00000004455 (AK2)	ENSG00000005893 (LAMP2)	ENSG00000004897 (CDC27)
ENSG00000003989 (SLC7A2)	ENSG00000005194 (CIAPIN1)	ENSG00000007168 (PAFAH1B1)	ENSG00000005700 (IBTK)
ENSG00000004468 (CD38)	ENSG00000005893 (LAMP2)	ENSG00000008952 (SEC62)	ENSG00000008283 (CYB561)
ENSG00000004897 (CDC27)	ENSG00000008952 (SEC62)	ENSG00000009413 (REV3L)	ENSG00000009413 (REV3L)
ENSG00000005469 (CROT)	ENSG00000009413 (REV3L)	ENSG00000009709 (PAX7)	ENSG00000010244 (ZNF207)
ENSG00000006459 (KDM7A)	ENSG00000009709 (PAX7)	ENSG00000010017 (RANBP9)	ENSG00000010292 (NCAPD2)
ENSG00000007314 (SCN4A)	ENSG00000010017 (RANBP9)	ENSG00000010244 (ZNF207)	ENSG00000012983 (MAP4K5)
ENSG00000008294 (SPAG9)	ENSG00000010244 (ZNF207)	ENSG00000011258 (MBTD1)	ENSG00000013016 (EHD3)
ENSG00000008869 (HEATR5B)	ENSG00000011258 (MBTD1)	ENSG00000011566 (MAP4K3)	ENSG00000013293 (SLC7A14)
ENSG00000008952 (SEC62)	ENSG00000011566 (MAP4K3)	ENSG00000013297 (CLDN11)	ENSG00000014824 (SLC30A9)
ENSG00000009780 (FAM76A)	ENSG00000013297 (CLDN11)	ENSG00000013392 (RWDD2A)	ENSG00000015532 (XYLT2)
ENSG00000010017 (RANBP9)	ENSG00000013392 (RWDD2A)	ENSG00000013441 (CLK1)	ENSG00000016082 (ISL1)
ENSG00000010379 (SLC6A13)	ENSG00000013441 (CLK1)	ENSG00000018189 (RUFY3)	ENSG00000021574 (SPAST)
ENSG00000010810 (FYN)	ENSG00000018189 (RUFY3)	ENSG00000022267 (FHL1)	ENSG00000021645 (NRXN3)
ENSG00000011114 (BTBD7)	ENSG00000025039 (RRAGD)	ENSG00000025039 (RRAGD)	ENSG00000023041 (ZDHHC6)
ENSG00000011677 (GABRA3)	ENSG00000025796 (SEC63)	ENSG00000029993 (HMGB3)	ENSG00000029993 (HMGB3)
ENSG00000012983 (MAP4K5)	ENSG00000029363 (BCLAF1)	ENSG00000033050 (ABCF2)	ENSG00000030066 (NUP160)
ENSG00000013297 (CLDN11)	ENSG00000029993 (HMGB3)	ENSG00000036549 (ZZZ3)	ENSG00000036549 (ZZZ3)
ENSG00000013375 (PGM3)	ENSG00000033050 (ABCF2)	ENSG00000036565 (SLC18A1)	ENSG00000038219 (BOD1L1)
ENSG00000015520 (NPC1L1)	ENSG00000036549 (ZZZ3)	ENSG00000037474 (NSUN2)	ENSG00000039319 (ZFYVE16)
ENSG00000018236 (CNTN1)	ENSG00000037474 (NSUN2)	ENSG00000037637 (FBXO42)	ENSG00000043093 (DCUN1D1)
ENSG00000021574 (SPAST)	ENSG00000037637 (FBXO42)	ENSG00000038295 (TLL1)	ENSG00000047056 (WDR37)
ENSG00000021645 (NRXN3)	ENSG00000038295 (TLL1)	ENSG00000039123 (SKIV2L2)	ENSG00000048649 (RSF1)
ENSG00000023228 (NDUFS1)	ENSG00000039123 (SKIV2L2)	ENSG00000040199 (PHLPP2)	ENSG00000049323 (LTBP1)
ENSG00000028203 (VEZT)	ENSG00000040199 (PHLPP2)	ENSG00000042429 (MED17)	ENSG00000050030 (KIAA2022)
ENSG00000029363 (BCLAF1)	ENSG00000042429 (MED17)	ENSG00000043143 (JADE2)	ENSG00000052795 (FNIP2)
ENSG00000030419 (IKZF2)	ENSG00000043143 (JADE2)	ENSG00000043355 (ZIC2)	ENSG00000055130 (CUL1)
ENSG00000035687 (ADSS)	ENSG00000043355 (ZIC2)	ENSG00000047346 (FAM214A)	ENSG00000057935 (MTA3)
ENSG00000036054 (TBC1D23)	ENSG00000047346 (FAM214A)	ENSG00000047578 (KIAA0556)	ENSG00000058056 (USP13)
ENSG00000036257 (CUL3)	ENSG00000047578 (KIAA0556)	ENSG00000048740 (CELF2)	ENSG00000061676 (NCKAP1)
ENSG00000037637 (FBXO42)	ENSG00000048740 (CELF2)	ENSG00000049618 (ARID1B)	ENSG00000061794 (MRPS35)
ENSG00000038219 (BOD1L1)	ENSG00000049618 (ARID1B)	ENSG00000050748 (MAPK9)	ENSG00000064651 (SLC12A2)
ENSG00000039319 (ZFYVE16)	ENSG00000050426 (LETMD1)	ENSG00000053254 (FOXN3)	ENSG00000065618 (COL17A1)
ENSG00000040199 (PHLPP2)	ENSG00000050748 (MAPK9)	ENSG00000054219 (LY75)	ENSG00000067048 (DDX3Y)
ENSG00000042062 (FAM65C)	ENSG00000052795 (FNIP2)	ENSG00000054282 (SDCCAG8)	ENSG00000067798 (NAV3)
ENSG00000042088 (TDP1)	ENSG00000053254 (FOXN3)	ENSG00000054523 (KIF1B)	ENSG00000067842 (ATP2B3)
ENSG00000043093 (DCUN1D1)	ENSG00000054219 (LY75)	ENSG00000054965 (FAM168A)	ENSG00000067955 (CBFB)
ENSG00000044524 (EPHA3)	ENSG00000054523 (KIF1B)	ENSG00000055332 (EIF2AK2)	ENSG00000068024 (HDAC4)
ENSG00000046604 (DSG2)	ENSG00000054965 (FAM168A)	ENSG00000055609 (KMT2C)	ENSG00000068383 (INPP5A)
ENSG00000047662 (FAM184B)	ENSG00000055609 (KMT2C)	ENSG00000055917 (PUM2)	ENSG00000068796 (KIF2A)
ENSG00000048052 (HDAC9)	ENSG00000055917 (PUM2)	ENSG00000056097 (ZFR)	ENSG00000068885 (IFT80)
ENSG00000048392 (RRM2B)	ENSG00000056097 (ZFR)	ENSG00000058056 (USP13)	ENSG00000069702 (TGFBR3)
ENSG00000048740 (CELF2)	ENSG00000056277 (ZNF280C)	ENSG00000058063 (ATP11B)	ENSG00000069966 (GNB5)
ENSG00000049246 (PER3)	ENSG00000056586 (RC3H2)	ENSG00000061676 (NCKAP1)	ENSG00000070476 (ZXDC)
ENSG00000050405 (LIMA1)	ENSG00000058056 (USP13)	ENSG00000062716 (VMP1)	ENSG00000070770 (CSNK2A2)
ENSG00000052795 (FNIP2)	ENSG00000061676 (NCKAP1)	ENSG00000063127 (SLC6A16)	ENSG00000070961 (ATP2B1)
ENSG00000054965 (FAM168A)	ENSG00000063978 (RNF4)	ENSG00000065534 (MYLK)	ENSG00000071537 (SEL1L)
ENSG00000056277 (ZNF280C)	ENSG00000065534 (MYLK)	ENSG00000065970 (FOXJ2)	ENSG00000072849 (DERL2)
ENSG00000056487 (PHF21B)	ENSG00000065970 (FOXJ2)	ENSG00000067369 (TP53BP1)	ENSG00000074317 (SNCB)
ENSG00000058091 (CDK14)	ENSG00000067369 (TP53BP1)	ENSG00000067596 (DHX8)	ENSG00000074356 (C17orf85)
ENSG00000059769 (DNAJC25)	ENSG00000067715 (SYT1)	ENSG00000067715 (SYT1)	ENSG00000074964 (ARHGEF10L)
ENSG00000060982 (BCAT1)	ENSG00000067798 (NAV3)	ENSG00000067798 (NAV3)	ENSG00000075539 (FRYL)
ENSG00000061794 (MRPS35)	ENSG00000069329 (VPS35)	ENSG00000070018 (LRP6)	ENSG00000076685 (NT5C2)
ENSG00000062194 (GPBP1)	ENSG00000070018 (LRP6)	ENSG00000070269 (TMEM260)	ENSG00000077092 (RARB)
ENSG00000064651 (SLC12A2)	ENSG00000070269 (TMEM260)	ENSG00000070476 (ZXDC)	ENSG00000077232 (DNAJC10)
ENSG00000065060 (UHRF1BP1)	ENSG00000070476 (ZXDC)	ENSG00000071189 (SNX13)	ENSG00000077616 (NAALAD2)
ENSG00000065150 (IPO5)	ENSG00000071243 (ING3)	ENSG00000071553 (ATP6AP1)	ENSG00000078124 (ACER3)
ENSG00000065183 (WDR3)	ENSG00000071575 (TRIB2)	ENSG00000071575 (TRIB2)	ENSG00000078328 (RBFOX1)
ENSG00000065613 (SLK)	ENSG00000071909 (MYO3B)	ENSG00000072121 (ZFYVE26)	ENSG00000078804 (TP53INP2)
ENSG00000065615 (CYB5R4)	ENSG00000072121 (ZFYVE26)	ENSG00000072210 (ALDH3A2)	ENSG00000079156 (OSBPL6)
ENSG00000065883 (CDK13)	ENSG00000072210 (ALDH3A2)	ENSG00000072364 (AFF4)	ENSG00000079689 (SCGN)
ENSG00000065978 (YBX1)	ENSG00000072501 (SMC1A)	ENSG00000072501 (SMC1A)	ENSG00000079785 (DDX1)
ENSG00000066322 (ELOVL1)	ENSG00000072952 (MRVI1)	ENSG00000072952 (MRVI1)	ENSG00000080546 (SESN1)
ENSG00000066427 (ATXN3)	ENSG00000073910 (FRY)	ENSG00000073910 (FRY)	ENSG00000081019 (RSBN1)
ENSG00000067048 (DDX3Y)	ENSG00000074266 (EED)	ENSG00000074266 (EED)	ENSG00000081307 (UBA5)
ENSG00000067064 (IDI1)	ENSG00000075303 (SLC25A40)	ENSG00000075303 (SLC25A40)	ENSG00000081842 (PCDHA6)
ENSG00000067167 (TRAM1)	ENSG00000076108 (BAZ2A)	ENSG00000075826 (SEC31B)	ENSG00000082213 (C5orf22)
ENSG00000067191 (CACNB1)	ENSG00000077044 (DGKD)	ENSG00000076108 (BAZ2A)	ENSG00000082701 (GSK3B)
ENSG00000067715 (SYT1)	ENSG00000077092 (RARB)	ENSG00000077044 (DGKD)	ENSG00000083123 (BCKDHB)
ENSG00000068615 (REEP1)	ENSG00000077147 (TM9SF3)	ENSG00000077092 (RARB)	ENSG00000083642 (PDS5B)
ENSG00000069020 (MAST4)	ENSG00000077264 (PAK3)	ENSG00000077147 (TM9SF3)	ENSG00000083857 (FAT1)
ENSG00000069535 (MAOB)	ENSG00000077458 (FAM76B)	ENSG00000077232 (DNAJC10)	ENSG00000084652 (TXLNA)
ENSG00000069956 (MAPK6)	ENSG00000078043 (PIAS2)	ENSG00000077264 (PAK3)	ENSG00000085185 (BCORL1)
ENSG00000070018 (LRP6)	ENSG00000078140 (UBE2K)	ENSG00000077279 (DCX)	ENSG00000085224 (ATRX)
ENSG00000070087 (PFN2)	ENSG00000078142 (PIK3C3)	ENSG00000077458 (FAM76B)	ENSG00000085433 (WDR47)
ENSG00000070214 (SLC44A1)	ENSG00000078674 (PCM1)	ENSG00000077782 (FGFR1)	ENSG00000085721 (RRN3)
ENSG00000070501 (POLB)	ENSG00000078902 (TOLLIP)	ENSG00000078140 (UBE2K)	ENSG00000086475 (SEPHS1)
ENSG00000070759 (TESK2)	ENSG00000079102 (RUNX1T1)	ENSG00000078142 (PIK3C3)	ENSG00000087053 (MTMR2)
ENSG00000070961 (ATP2B1)	ENSG00000079246 (XRCC5)	ENSG00000078177 (N4BP2)	ENSG00000087245 (MMP2)
ENSG00000071991 (CDH19)	ENSG00000079841 (RIMS1)	ENSG00000078674 (PCM1)	ENSG00000089876 (DHX32)
ENSG00000071994 (PDCD2)	ENSG00000080298 (RFX3)	ENSG00000078902 (TOLLIP)	ENSG00000089916 (GPATCH2L)
ENSG00000072401 (UBE2D1)	ENSG00000081019 (RSBN1)	ENSG00000079102 (RUNX1T1)	ENSG00000090520 (DNAJB11)
ENSG00000072849 (DERL2)	ENSG00000081177 (EXD2)	ENSG00000079841 (RIMS1)	ENSG00000091622 (PITPNM3)
ENSG00000075213 (SEMA3A)	ENSG00000081277 (PKP1)	ENSG00000079931 (MOXD1)	ENSG00000092969 (TGFB2)
ENSG00000077147 (TM9SF3)	ENSG00000081320 (STK17B)	ENSG00000079950 (STX7)	ENSG00000093217 (XYLB)
ENSG00000077232 (DNAJC10)	ENSG00000081479 (LRP2)	ENSG00000080224 (EPHA6)	ENSG00000094975 (SUCO)
ENSG00000077684 (JADE1)	ENSG00000081803 (CADPS2)	ENSG00000080298 (RFX3)	ENSG00000095139 (ARCN1)
ENSG00000078081 (LAMP3)	ENSG00000082512 (TRAF5)	ENSG00000081019 (RSBN1)	ENSG00000095787 (WAC)
ENSG00000078114 (NEBL)	ENSG00000083123 (BCKDHB)	ENSG00000081177 (EXD2)	ENSG00000096006 (CRISP3)
ENSG00000078295 (ADCY2)	ENSG00000083312 (TNPO1)	ENSG00000081277 (PKP1)	ENSG00000099204 (ABLIM1)
ENSG00000079785 (DDX1)	ENSG00000083720 (OXCT1)	ENSG00000081320 (STK17B)	ENSG00000100298 (APOBEC3H)
ENSG00000079819 (EPB41L2)	ENSG00000084073 (ZMPSTE24)	ENSG00000081803 (CADPS2)	ENSG00000100319 (ZMAT5)
ENSG00000079841 (RIMS1)	ENSG00000084093 (REST)	ENSG00000082269 (FAM135A)	ENSG00000100433 (KCNK10)
ENSG00000080345 (RIF1)	ENSG00000084453 (SLCO1A2)	ENSG00000082701 (GSK3B)	ENSG00000100565 (C14orf166B)
ENSG00000080371 (RAB21)	ENSG00000085224 (ATRX)	ENSG00000083123 (BCKDHB)	ENSG00000100578 (KIAA0586)
ENSG00000081019 (RSBN1)	ENSG00000085382 (HACE1)	ENSG00000083312 (TNPO1)	ENSG00000100664 (EIF5)
ENSG00000081148 (IMPG2)	ENSG00000085719 (CPNE3)	ENSG00000083720 (OXCT1)	ENSG00000100697 (DICER1)
ENSG00000082153 (BZW1)	ENSG00000087903 (RFX2)	ENSG00000084073 (ZMPSTE24)	ENSG00000100731 (PCNX)
ENSG00000082175 (PGR)	ENSG00000088179 (PTPN4)	ENSG00000084093 (REST)	ENSG00000101445 (PPP1R16B)
ENSG00000082898 (XPO1)	ENSG00000088538 (DOCK3)	ENSG00000084453 (SLCO1A2)	ENSG00000102043 (MTMR8)
ENSG00000083093 (PALB2)	ENSG00000089597 (GANAB)	ENSG00000085224 (ATRX)	ENSG00000102385 (DRP2)
ENSG00000083312 (TNPO1)	ENSG00000089902 (RCOR1)	ENSG00000086200 (IPO11)	ENSG00000102466 (FGF14)
ENSG00000083750 (RRAGB)	ENSG00000091009 (RBM27)	ENSG00000087903 (RFX2)	ENSG00000102547 (CAB39L)
ENSG00000083812 (ZNF324)	ENSG00000091656 (ZFHX4)	ENSG00000088179 (PTPN4)	ENSG00000102780 (DGKH)
ENSG00000083896 (YTHDC1)	ENSG00000091664 (SLC17A6)	ENSG00000088538 (DOCK3)	ENSG00000102781 (KATNAL1)
ENSG00000085415 (SEH1L)	ENSG00000091831 (ESR1)	ENSG00000089157 (RPLP0)	ENSG00000102786 (INTS6)
ENSG00000085832 (EPS15)	ENSG00000091844 (RGS17)	ENSG00000089902 (RCOR1)	ENSG00000102870 (ZNF629)
ENSG00000086619 (ERO1LB)	ENSG00000092421 (SEMA6A)	ENSG00000089916 (GPATCH2L)	ENSG00000102924 (CBLN1)
ENSG00000087095 (NLK)	ENSG00000093009 (CDC45)	ENSG00000091009 (RBM27)	ENSG00000103064 (SLC7A6)
ENSG00000087448 (KLHL42)	ENSG00000093183 (SEC22C)	ENSG00000091656 (ZFHX4)	ENSG00000103404 (USP31)
ENSG00000087470 (DNM1L)	ENSG00000094916 (CBX5)	ENSG00000091664 (SLC17A6)	ENSG00000103449 (SALL1)
ENSG00000088179 (PTPN4)	ENSG00000094975 (SUCO)	ENSG00000091831 (ESR1)	ENSG00000103740 (ACSBG1)
ENSG00000088808 (PPP1R13B)	ENSG00000095015 (MAP3K1)	ENSG00000091844 (RGS17)	ENSG00000104043 (ATP8B4)
ENSG00000088812 (ATRN)	ENSG00000095209 (TMEM38B)	ENSG00000092421 (SEMA6A)	ENSG00000104140 (RHOV)
ENSG00000090060 (PAPOLA)	ENSG00000096401 (CDC5L)	ENSG00000093009 (CDC45)	ENSG00000104177 (MYEF2)
ENSG00000091157 (WDR7)	ENSG00000096746 (HNRNPH3)	ENSG00000093183 (SEC22C)	ENSG00000104381 (GDAP1)
ENSG00000091436 (MLTK)	ENSG00000096968 (JAK2)	ENSG00000094916 (CBX5)	ENSG00000104635 (SLC39A14)
ENSG00000091664 (SLC17A6)	ENSG00000099365 (STX1B)	ENSG00000094975 (SUCO)	ENSG00000105767 (CADM4)
ENSG00000091844 (RGS17)	ENSG00000099715 (PCDH11Y)	ENSG00000095015 (MAP3K1)	ENSG00000105810 (CDK6)
ENSG00000092148 (HECTD1)	ENSG00000099942 (CRKL)	ENSG00000095209 (TMEM38B)	ENSG00000105829 (BET1)
ENSG00000092199 (HNRNPC)	ENSG00000100105 (PATZ1)	ENSG00000095574 (IKZF5)	ENSG00000106004 (HOXA5)
ENSG00000094755 (GABRP)	ENSG00000100425 (BRD1)	ENSG00000096401 (CDC5L)	ENSG00000106025 (TSPAN12)
ENSG00000095015 (MAP3K1)	ENSG00000100625 (SIX4)	ENSG00000096968 (JAK2)	ENSG00000106689 (LHX2)
ENSG00000095303 (PTGS1)	ENSG00000100749 (VRK1)	ENSG00000099365 (STX1B)	ENSG00000107485 (GATA3)
ENSG00000095464 (PDE6C)	ENSG00000100811 (YY1)	ENSG00000099715 (PCDH11Y)	ENSG00000107566 (ERLIN1)
ENSG00000095787 (WAC)	ENSG00000100852 (ARHGAP5)	ENSG00000099942 (CRKL)	ENSG00000107745 (MICU1)
ENSG00000096746 (HNRNPH3)	ENSG00000100906 (NFKBIA)	ENSG00000100099 (HPS4)	ENSG00000107929 (LARP4B)
ENSG00000100077 (ADRBK2)	ENSG00000101040 (ZMYND8)	ENSG00000100105 (PATZ1)	ENSG00000107951 (MTPAP)
ENSG00000100285 (NEFH)	ENSG00000101265 (RASSF2)	ENSG00000100425 (BRD1)	ENSG00000108001 (EBF3)
ENSG00000100330 (MTMR3)	ENSG00000101542 (CDH20)	ENSG00000100596 (SPTLC2)	ENSG00000108256 (NUFIP2)
ENSG00000100385 (IL2RB)	ENSG00000101557 (USP14)	ENSG00000100625 (SIX4)	ENSG00000108424 (KPNB1)
ENSG00000100485 (SOS2)	ENSG00000101577 (LPIN2)	ENSG00000100811 (YY1)	ENSG00000108576 (SLC6A4)
ENSG00000100580 (TMED8)	ENSG00000101639 (CEP192)	ENSG00000100852 (ARHGAP5)	ENSG00000108854 (SMURF2)
ENSG00000100811 (YY1)	ENSG00000101695 (RNF125)	ENSG00000100906 (NFKBIA)	ENSG00000109189 (USP46)
ENSG00000100815 (TRIP11)	ENSG00000101746 (NOL4)	ENSG00000100908 (EMC9)	ENSG00000109332 (UBE2D3)
ENSG00000101158 (NELFCD)	ENSG00000101871 (MID1)	ENSG00000101040 (ZMYND8)	ENSG00000109381 (ELF2)
ENSG00000101349 (PAK7)	ENSG00000101935 (AMMECR1)	ENSG00000101265 (RASSF2)	ENSG00000109881 (CCDC34)
ENSG00000101493 (ZNF516)	ENSG00000101966 (XIAP)	ENSG00000101557 (USP14)	ENSG00000110013 (SIAE)
ENSG00000101558 (VAPA)	ENSG00000102003 (SYP)	ENSG00000101577 (LPIN2)	ENSG00000110395 (CBL)
ENSG00000101596 (SMCHD1)	ENSG00000102081 (FMR1)	ENSG00000101639 (CEP192)	ENSG00000110693 (SOX6)
ENSG00000101843 (PSMD10)	ENSG00000102098 (SCML2)	ENSG00000101695 (RNF125)	ENSG00000110723 (EXPH5)
ENSG00000101846 (STS)	ENSG00000102290 (PCDH11X)	ENSG00000101746 (NOL4)	ENSG00000110888 (CAPRIN2)
ENSG00000101892 (ATP1B4)	ENSG00000102452 (NALCN)	ENSG00000101752 (MIB1)	ENSG00000110934 (BIN2)
ENSG00000101938 (CHRDL1)	ENSG00000102753 (KPNA3)	ENSG00000101871 (MID1)	ENSG00000111674 (ENO2)
ENSG00000102053 (ZC3H12B)	ENSG00000102780 (DGKH)	ENSG00000101935 (AMMECR1)	ENSG00000111728 (ST8SIA1)
ENSG00000102069 (UBE2NL)	ENSG00000102837 (OLFM4)	ENSG00000101966 (XIAP)	ENSG00000111799 (COL12A1)
ENSG00000102189 (EEA1)	ENSG00000102898 (NUTF2)	ENSG00000102081 (FMR1)	ENSG00000111816 (FRK)
ENSG00000102554 (KLF5)	ENSG00000102908 (NFAT5)	ENSG00000102098 (SCML2)	ENSG00000112096 (SOD2)
ENSG00000102678 (FGF9)	ENSG00000102974 (CTCF)	ENSG00000102290 (PCDH11X)	ENSG00000112339 (HBS1L)
ENSG00000102753 (KPNA3)	ENSG00000103035 (PSMD7)	ENSG00000102302 (FGD1)	ENSG00000112419 (PHACTR2)
ENSG00000103021 (CCDC113)	ENSG00000103037 (SETD6)	ENSG00000102452 (NALCN)	ENSG00000112486 (CCR6)
ENSG00000103353 (UBFD1)	ENSG00000103051 (COG4)	ENSG00000102753 (KPNA3)	ENSG00000112701 (SENP6)
ENSG00000103404 (USP31)	ENSG00000103275 (UBE2I)	ENSG00000102780 (DGKH)	ENSG00000113240 (CLK4)
ENSG00000103534 (TMC5)	ENSG00000103342 (GSPT1)	ENSG00000102898 (NUTF2)	ENSG00000113532 (ST8SIA4)
ENSG00000103540 (CCP110)	ENSG00000103353 (UBFD1)	ENSG00000102908 (NFAT5)	ENSG00000113621 (TXNDC15)
ENSG00000103888 (KIAA1199)	ENSG00000103522 (IL21R)	ENSG00000102910 (LONP2)	ENSG00000114054 (PCCB)
ENSG00000103966 (EHD4)	ENSG00000103657 (HERC1)	ENSG00000102974 (CTCF)	ENSG00000114439 (BBX)
ENSG00000104131 (EIF3J)	ENSG00000103742 (IGDCC4)	ENSG00000103035 (PSMD7)	ENSG00000114541 (FRMD4B)
ENSG00000104154 (SLC30A4)	ENSG00000104093 (DMXL2)	ENSG00000103037 (SETD6)	ENSG00000114857 (NKTR)
ENSG00000104177 (MYEF2)	ENSG00000104154 (SLC30A4)	ENSG00000103051 (COG4)	ENSG00000115112 (TFCP2L1)
ENSG00000104219 (ZDHHC2)	ENSG00000104290 (FZD3)	ENSG00000103275 (UBE2I)	ENSG00000115306 (SPTBN1)
ENSG00000104290 (FZD3)	ENSG00000104313 (EYA1)	ENSG00000103342 (GSPT1)	ENSG00000115825 (PRKD3)
ENSG00000104321 (TRPA1)	ENSG00000104321 (TRPA1)	ENSG00000103353 (UBFD1)	ENSG00000115946 (PNO1)
ENSG00000104365 (IKBKB)	ENSG00000104332 (SFRP1)	ENSG00000103657 (HERC1)	ENSG00000115966 (ATF2)
ENSG00000104375 (STK3)	ENSG00000104435 (STMN2)	ENSG00000104043 (ATP8B4)	ENSG00000115977 (AAK1)
ENSG00000104381 (GDAP1)	ENSG00000104447 (TRPS1)	ENSG00000104093 (DMXL2)	ENSG00000116117 (PARD3B)
ENSG00000104447 (TRPS1)	ENSG00000104765 (BNIP3L)	ENSG00000104154 (SLC30A4)	ENSG00000116353 (MECR)
ENSG00000104472 (CHRAC1)	ENSG00000104967 (NOVA2)	ENSG00000104290 (FZD3)	ENSG00000116406 (EDEM3)
ENSG00000105186 (ANKRD27)	ENSG00000105750 (ZNF85)	ENSG00000104313 (EYA1)	ENSG00000116455 (WDR77)
ENSG00000105221 (AKT2)	ENSG00000105866 (SP4)	ENSG00000104321 (TRPA1)	ENSG00000117114 (LPHN2)
ENSG00000105829 (BET1)	ENSG00000105887 (MTPN)	ENSG00000104332 (SFRP1)	ENSG00000117151 (CTBS)
ENSG00000105855 (ITGB8)	ENSG00000105926 (MPP6)	ENSG00000104435 (STMN2)	ENSG00000117410 (ATP6V0B)
ENSG00000105926 (MPP6)	ENSG00000106004 (HOXA5)	ENSG00000104447 (TRPS1)	ENSG00000117461 (PIK3R3)
ENSG00000105967 (TFEC)	ENSG00000106070 (GRB10)	ENSG00000104765 (BNIP3L)	ENSG00000117481 (NSUN4)
ENSG00000106034 (CPED1)	ENSG00000106344 (RBM28)	ENSG00000105483 (CARD8)	ENSG00000117569 (PTBP2)
ENSG00000106066 (CPVL)	ENSG00000106483 (SFRP4)	ENSG00000105750 (ZNF85)	ENSG00000117595 (IRF6)
ENSG00000106344 (RBM28)	ENSG00000106511 (MEOX2)	ENSG00000105866 (SP4)	ENSG00000117650 (NEK2)
ENSG00000106546 (AHR)	ENSG00000106524 (ANKMY2)	ENSG00000105926 (MPP6)	ENSG00000118007 (STAG1)
ENSG00000106689 (LHX2)	ENSG00000106571 (GLI3)	ENSG00000105928 (DFNA5)	ENSG00000118200 (CAMSAP2)
ENSG00000106701 (FSD1L)	ENSG00000106617 (PRKAG2)	ENSG00000106004 (HOXA5)	ENSG00000118816 (CCNI)
ENSG00000106723 (SPIN1)	ENSG00000106686 (SPATA6L)	ENSG00000106070 (GRB10)	ENSG00000118946 (PCDH17)
ENSG00000106799 (TGFBR1)	ENSG00000106723 (SPIN1)	ENSG00000106123 (EPHB6)	ENSG00000119004 (CYP20A1)
ENSG00000106993 (CDC37L1)	ENSG00000106771 (TMEM245)	ENSG00000106415 (GLCCI1)	ENSG00000119314 (PTBP3)
ENSG00000107105 (ELAVL2)	ENSG00000107105 (ELAVL2)	ENSG00000106483 (SFRP4)	ENSG00000119698 (PPP4R4)
ENSG00000107164 (FUBP3)	ENSG00000107282 (APBA1)	ENSG00000106511 (MEOX2)	ENSG00000120094 (HOXB1)
ENSG00000107566 (ERLIN1)	ENSG00000107372 (ZFAND5)	ENSG00000106617 (PRKAG2)	ENSG00000120137 (PANK3)
ENSG00000107758 (PPP3CB)	ENSG00000107593 (PKD2L1)	ENSG00000106686 (SPATA6L)	ENSG00000120616 (EPC1)
ENSG00000107798 (LIPA)	ENSG00000107643 (MAPK8)	ENSG00000106723 (SPIN1)	ENSG00000120694 (HSPH1)
ENSG00000107897 (ACBD5)	ENSG00000107779 (BMPR1A)	ENSG00000106771 (TMEM245)	ENSG00000120709 (FAM53C)
ENSG00000108219 (TSPAN14)	ENSG00000107854 (TNKS2)	ENSG00000107105 (ELAVL2)	ENSG00000120733 (KDM3B)
ENSG00000108256 (NUFIP2)	ENSG00000107864 (CPEB3)	ENSG00000107282 (APBA1)	ENSG00000121964 (GTDC1)
ENSG00000108443 (RPS6KB1)	ENSG00000107938 (EDRF1)	ENSG00000107372 (ZFAND5)	ENSG00000122068 (FYTTD1)
ENSG00000108468 (CBX1)	ENSG00000108064 (TFAM)	ENSG00000107593 (PKD2L1)	ENSG00000122359 (ANXA11)
ENSG00000108510 (MED13)	ENSG00000108256 (NUFIP2)	ENSG00000107643 (MAPK8)	ENSG00000122548 (KIAA0087)
ENSG00000108599 (AKAP10)	ENSG00000108296 (CWC25)	ENSG00000107779 (BMPR1A)	ENSG00000122584 (NXPH1)
ENSG00000108774 (RAB5C)	ENSG00000108395 (TRIM37)	ENSG00000107864 (CPEB3)	ENSG00000122691 (TWIST1)
ENSG00000108946 (PRKAR1A)	ENSG00000108443 (RPS6KB1)	ENSG00000107938 (EDRF1)	ENSG00000122786 (CALD1)
ENSG00000109171 (SLAIN2)	ENSG00000108578 (BLMH)	ENSG00000108064 (TFAM)	ENSG00000122824 (NUDT10)
ENSG00000109339 (MAPK10)	ENSG00000108582 (CPD)	ENSG00000108256 (NUFIP2)	ENSG00000122882 (ECD)
ENSG00000109920 (FNBP4)	ENSG00000108651 (UTP6)	ENSG00000108296 (CWC25)	ENSG00000122970 (IFT81)
ENSG00000109971 (HSPA8)	ENSG00000108671 (PSMD11)	ENSG00000108395 (TRIM37)	ENSG00000123066 (MED13L)
ENSG00000110321 (EIF4G2)	ENSG00000108700 (CCL8)	ENSG00000108582 (CPD)	ENSG00000123106 (CCDC91)
ENSG00000110693 (SOX6)	ENSG00000108960 (MMD)	ENSG00000108651 (UTP6)	ENSG00000123243 (ITIH5)
ENSG00000110888 (CAPRIN2)	ENSG00000109133 (TMEM33)	ENSG00000108700 (CCL8)	ENSG00000123411 (IKZF4)
ENSG00000110911 (SLC11A2)	ENSG00000109184 (DCUN1D4)	ENSG00000109133 (TMEM33)	ENSG00000124177 (CHD6)
ENSG00000110944 (IL23A)	ENSG00000109205 (ODAM)	ENSG00000109184 (DCUN1D4)	ENSG00000124208 (TMEM189-UBE2V1)
ENSG00000111530 (CAND1)	ENSG00000109332 (UBE2D3)	ENSG00000109332 (UBE2D3)	ENSG00000124226 (RNF114)
ENSG00000111605 (CPSF6)	ENSG00000109452 (INPP4B)	ENSG00000109452 (INPP4B)	ENSG00000124356 (STAMBP)
ENSG00000111670 (GNPTAB)	ENSG00000109458 (GAB1)	ENSG00000109458 (GAB1)	ENSG00000124766 (SOX4)
ENSG00000111727 (HCFC2)	ENSG00000109689 (STIM2)	ENSG00000109689 (STIM2)	ENSG00000124788 (ATXN1)
ENSG00000111816 (FRK)	ENSG00000109756 (RAPGEF2)	ENSG00000109756 (RAPGEF2)	ENSG00000125386 (FAM193A)
ENSG00000111885 (MAN1A1)	ENSG00000109790 (KLHL5)	ENSG00000109790 (KLHL5)	ENSG00000125629 (INSIG2)
ENSG00000111912 (NCOA7)	ENSG00000110344 (UBE4A)	ENSG00000110693 (SOX6)	ENSG00000125848 (FLRT3)
ENSG00000112029 (FBXO5)	ENSG00000110619 (CARS)	ENSG00000110719 (TCIRG1)	ENSG00000125879 (OTOR)
ENSG00000112200 (ZNF451)	ENSG00000110693 (SOX6)	ENSG00000110888 (CAPRIN2)	ENSG00000126070 (AGO3)
ENSG00000112210 (RAB23)	ENSG00000110848 (CD69)	ENSG00000111331 (OAS3)	ENSG00000127124 (HIVEP3)
ENSG00000112234 (FBXL4)	ENSG00000110888 (CAPRIN2)	ENSG00000111605 (CPSF6)	ENSG00000127249 (ATP13A4)
ENSG00000112242 (E2F3)	ENSG00000111110 (PPM1H)	ENSG00000111615 (KRR1)	ENSG00000128052 (KDR)
ENSG00000112319 (EYA4)	ENSG00000111142 (METAP2)	ENSG00000111799 (COL12A1)	ENSG00000128268 (MGAT3)
ENSG00000112365 (ZBTB24)	ENSG00000111605 (CPSF6)	ENSG00000111816 (FRK)	ENSG00000128791 (TWSG1)
ENSG00000112394 (SLC16A10)	ENSG00000111615 (KRR1)	ENSG00000111832 (RWDD1)	ENSG00000128923 (FAM63B)
ENSG00000112541 (PDE10A)	ENSG00000111816 (FRK)	ENSG00000111846 (GCNT2)	ENSG00000129128 (SPCS3)
ENSG00000112739 (PRPF4B)	ENSG00000111832 (RWDD1)	ENSG00000111850 (SMIM8)	ENSG00000129315 (CCNT1)
ENSG00000112837 (TBX18)	ENSG00000111850 (SMIM8)	ENSG00000111885 (MAN1A1)	ENSG00000129757 (CDKN1C)
ENSG00000113163 (COL4A3BP)	ENSG00000111860 (CEP85L)	ENSG00000112062 (MAPK14)	ENSG00000130513 (GDF15)
ENSG00000113369 (ARRDC3)	ENSG00000111885 (MAN1A1)	ENSG00000112096 (SOD2)	ENSG00000131037 (EPS8L1)
ENSG00000113615 (SEC24A)	ENSG00000111897 (SERINC1)	ENSG00000112164 (GLP1R)	ENSG00000131473 (ACLY)
ENSG00000113658 (SMAD5)	ENSG00000112062 (MAPK14)	ENSG00000112183 (RBM24)	ENSG00000131507 (NDFIP1)
ENSG00000114127 (XRN1)	ENSG00000112096 (SOD2)	ENSG00000112200 (ZNF451)	ENSG00000131711 (MAP1B)
ENSG00000114416 (FXR1)	ENSG00000112139 (MDGA1)	ENSG00000112367 (FIG4)	ENSG00000132207 (SLX1A)
ENSG00000114739 (ACVR2B)	ENSG00000112164 (GLP1R)	ENSG00000112394 (SLC16A10)	ENSG00000132424 (PNISR)
ENSG00000114790 (ARHGEF26)	ENSG00000112200 (ZNF451)	ENSG00000112414 (GPR126)	ENSG00000132561 (MATN2)
ENSG00000115183 (TANC1)	ENSG00000112335 (SNX3)	ENSG00000112419 (PHACTR2)	ENSG00000132773 (TOE1)
ENSG00000115221 (ITGB6)	ENSG00000112367 (FIG4)	ENSG00000112541 (PDE10A)	ENSG00000132906 (CASP9)
ENSG00000115252 (PDE1A)	ENSG00000112394 (SLC16A10)	ENSG00000112562 (SMOC2)	ENSG00000133657 (ATP13A3)
ENSG00000115604 (IL18R1)	ENSG00000112419 (PHACTR2)	ENSG00000112640 (PPP2R5D)	ENSG00000133858 (ZFC3H1)
ENSG00000115942 (ORC2)	ENSG00000112541 (PDE10A)	ENSG00000112972 (HMGCS1)	ENSG00000133872 (TMEM66)
ENSG00000115966 (ATF2)	ENSG00000112562 (SMOC2)	ENSG00000112983 (BRD8)	ENSG00000134245 (WNT2B)
ENSG00000116005 (PCYOX1)	ENSG00000112640 (PPP2R5D)	ENSG00000113163 (COL4A3BP)	ENSG00000135048 (TMEM2)
ENSG00000116095 (PLEKHA3)	ENSG00000112972 (HMGCS1)	ENSG00000113262 (GRM6)	ENSG00000135316 (SYNCRIP)
ENSG00000116199 (FAM20B)	ENSG00000112983 (BRD8)	ENSG00000113319 (RASGRF2)	ENSG00000135541 (AHI1)
ENSG00000116406 (EDEM3)	ENSG00000113163 (COL4A3BP)	ENSG00000113389 (NPR3)	ENSG00000135655 (USP15)
ENSG00000116675 (DNAJC6)	ENSG00000113262 (GRM6)	ENSG00000113492 (AGXT2)	ENSG00000135842 (FAM129A)
ENSG00000116833 (NR5A2)	ENSG00000113319 (RASGRF2)	ENSG00000113594 (LIFR)	ENSG00000135913 (USP37)
ENSG00000116977 (LGALS8)	ENSG00000113389 (NPR3)	ENSG00000113615 (SEC24A)	ENSG00000135968 (GCC2)
ENSG00000117226 (GBP3)	ENSG00000113492 (AGXT2)	ENSG00000113812 (ACTR8)	ENSG00000136048 (DRAM1)
ENSG00000117500 (TMED5)	ENSG00000113593 (PPWD1)	ENSG00000114062 (UBE3A)	ENSG00000136535 (TBR1)
ENSG00000117533 (VAMP4)	ENSG00000113594 (LIFR)	ENSG00000114166 (KAT2B)	ENSG00000136643 (RPS6KC1)
ENSG00000117569 (PTBP2)	ENSG00000113615 (SEC24A)	ENSG00000114279 (FGF12)	ENSG00000136826 (KLF4)
ENSG00000117724 (CENPF)	ENSG00000113643 (RARS)	ENSG00000114867 (EIF4G1)	ENSG00000137449 (CPEB2)
ENSG00000117906 (RCN2)	ENSG00000113812 (ACTR8)	ENSG00000114933 (INO80D)	ENSG00000137491 (SLCO2B1)
ENSG00000118263 (KLF7)	ENSG00000114062 (UBE3A)	ENSG00000115159 (GPD2)	ENSG00000138175 (ARL3)
ENSG00000118473 (SGIP1)	ENSG00000114166 (KAT2B)	ENSG00000115183 (TANC1)	ENSG00000138185 (ENTPD1)
ENSG00000118600 (TMEM5)	ENSG00000114805 (PLCH1)	ENSG00000115211 (EIF2B4)	ENSG00000138336 (TET1)
ENSG00000118620 (ZNF430)	ENSG00000114867 (EIF4G1)	ENSG00000115306 (SPTBN1)	ENSG00000138381 (ASNSD1)
ENSG00000118690 (ARMC2)	ENSG00000114933 (INO80D)	ENSG00000115339 (GALNT3)	ENSG00000138411 (HECW2)
ENSG00000118777 (ABCG2)	ENSG00000115159 (GPD2)	ENSG00000115414 (FN1)	ENSG00000138439 (FAM117B)
ENSG00000118985 (ELL2)	ENSG00000115183 (TANC1)	ENSG00000115419 (GLS)	ENSG00000138443 (ABI2)
ENSG00000119283 (TRIM67)	ENSG00000115211 (EIF2B4)	ENSG00000115524 (SF3B1)	ENSG00000138688 (KIAA1109)
ENSG00000119314 (PTBP3)	ENSG00000115306 (SPTBN1)	ENSG00000115762 (PLEKHB2)	ENSG00000138738 (PRDM5)
ENSG00000119411 (BSPRY)	ENSG00000115339 (GALNT3)	ENSG00000115825 (PRKD3)	ENSG00000138760 (SCARB2)
ENSG00000119414 (PPP6C)	ENSG00000115419 (GLS)	ENSG00000115902 (SLC1A4)	ENSG00000138796 (HADH)
ENSG00000119508 (NR4A3)	ENSG00000115524 (SF3B1)	ENSG00000115944 (COX7A2L)	ENSG00000139289 (PHLDA1)
ENSG00000119669 (IRF2BPL)	ENSG00000115825 (PRKD3)	ENSG00000115947 (ORC4)	ENSG00000139372 (TDG)
ENSG00000119707 (RBM25)	ENSG00000115875 (SRSF7)	ENSG00000115977 (AAK1)	ENSG00000139719 (VPS33A)
ENSG00000119760 (SUPT7L)	ENSG00000115944 (COX7A2L)	ENSG00000116095 (PLEKHA3)	ENSG00000139793 (MBNL2)
ENSG00000119787 (ATL2)	ENSG00000115947 (ORC4)	ENSG00000116138 (DNAJC16)	ENSG00000139921 (TMX1)
ENSG00000119965 (C10orf88)	ENSG00000115977 (AAK1)	ENSG00000116161 (CACYBP)	ENSG00000139977 (NAA30)
ENSG00000120068 (HOXB8)	ENSG00000116095 (PLEKHA3)	ENSG00000116406 (EDEM3)	ENSG00000140157 (NIPA2)
ENSG00000120215 (MLANA)	ENSG00000116138 (DNAJC16)	ENSG00000116539 (ASH1L)	ENSG00000140274 (DUOXA2)
ENSG00000120436 (GPR31)	ENSG00000116161 (CACYBP)	ENSG00000116574 (RHOU)	ENSG00000140396 (NCOA2)
ENSG00000120519 (SLC10A7)	ENSG00000116406 (EDEM3)	ENSG00000116678 (LEPR)	ENSG00000140455 (USP3)
ENSG00000120868 (APAF1)	ENSG00000116539 (ASH1L)	ENSG00000116679 (IVNS1ABP)	ENSG00000140474 (ULK3)
ENSG00000121749 (TBC1D15)	ENSG00000116667 (C1orf21)	ENSG00000116688 (MFN2)	ENSG00000140563 (MCTP2)
ENSG00000121848 (RNF115)	ENSG00000116679 (IVNS1ABP)	ENSG00000116747 (TROVE2)	ENSG00000140945 (CDH13)
ENSG00000121957 (GPSM2)	ENSG00000116688 (MFN2)	ENSG00000116833 (NR5A2)	ENSG00000141646 (SMAD4)
ENSG00000122068 (FYTTD1)	ENSG00000116747 (TROVE2)	ENSG00000116918 (TSNAX)	ENSG00000142949 (PTPRF)
ENSG00000122566 (HNRNPA2B1)	ENSG00000116833 (NR5A2)	ENSG00000117036 (ETV3)	ENSG00000143190 (POU2F1)
ENSG00000122591 (FAM126A)	ENSG00000116918 (TSNAX)	ENSG00000117054 (ACADM)	ENSG00000143195 (ILDR2)
ENSG00000122787 (AKR1D1)	ENSG00000116977 (LGALS8)	ENSG00000117115 (PADI2)	ENSG00000143367 (TUFT1)
ENSG00000122884 (P4HA1)	ENSG00000117036 (ETV3)	ENSG00000117650 (NEK2)	ENSG00000143951 (WDPCP)
ENSG00000123095 (BHLHE41)	ENSG00000117054 (ACADM)	ENSG00000117713 (ARID1A)	ENSG00000144233 (AMMECR1L)
ENSG00000123307 (NEUROD4)	ENSG00000117090 (SLAMF1)	ENSG00000118260 (CREB1)	ENSG00000144445 (KANSL1L)
ENSG00000123552 (USP45)	ENSG00000117115 (PADI2)	ENSG00000118496 (FBXO30)	ENSG00000144580 (RQCD1)
ENSG00000123892 (RAB38)	ENSG00000117505 (DR1)	ENSG00000119227 (PIGZ)	ENSG00000144747 (TMF1)
ENSG00000124208 (TMEM189-UBE2V1)	ENSG00000117560 (FASLG)	ENSG00000119231 (SENP5)	ENSG00000145012 (LPP)
ENSG00000124209 (RAB22A)	ENSG00000117650 (NEK2)	ENSG00000119661 (DNAL1)	ENSG00000145214 (DGKQ)
ENSG00000124226 (RNF114)	ENSG00000117713 (ARID1A)	ENSG00000119698 (PPP4R4)	ENSG00000145242 (EPHA5)
ENSG00000124374 (PAIP2B)	ENSG00000118007 (STAG1)	ENSG00000119725 (ZNF410)	ENSG00000145365 (TIFA)
ENSG00000124449 (IRGC)	ENSG00000118260 (CREB1)	ENSG00000119953 (SMNDC1)	ENSG00000145555 (MYO10)
ENSG00000124496 (TRERF1)	ENSG00000118276 (B4GALT6)	ENSG00000120008 (WDR11)	ENSG00000145832 (SLC25A48)
ENSG00000124693 (HIST1H3B)	ENSG00000118491 (ZC2HC1B)	ENSG00000120088 (CRHR1)	ENSG00000145860 (RNF145)
ENSG00000124762 (CDKN1A)	ENSG00000118496 (FBXO30)	ENSG00000120137 (PANK3)	ENSG00000146006 (LRRTM2)
ENSG00000124766 (SOX4)	ENSG00000118946 (PCDH17)	ENSG00000120253 (NUP43)	ENSG00000146457 (WTAP)
ENSG00000124786 (SLC35B3)	ENSG00000119227 (PIGZ)	ENSG00000120458 (MSANTD2)	ENSG00000147133 (TAF1)
ENSG00000125247 (TMTC4)	ENSG00000119661 (DNAL1)	ENSG00000120705 (ETF1)	ENSG00000147316 (MCPH1)
ENSG00000125798 (FOXA2)	ENSG00000119698 (PPP4R4)	ENSG00000121057 (AKAP1)	ENSG00000148053 (NTRK2)
ENSG00000125812 (GZF1)	ENSG00000119899 (SLC17A5)	ENSG00000121101 (TEX14)	ENSG00000148158 (SNX30)
ENSG00000125827 (TMX4)	ENSG00000119912 (IDE)	ENSG00000121274 (PAPD5)	ENSG00000148200 (NR6A1)
ENSG00000125944 (HNRNPR)	ENSG00000119938 (PPP1R3C)	ENSG00000121380 (BCL2L14)	ENSG00000148411 (NACC2)
ENSG00000126010 (GRPR)	ENSG00000119953 (SMNDC1)	ENSG00000121578 (B4GALT4)	ENSG00000148832 (PAOX)
ENSG00000126070 (AGO3)	ENSG00000120137 (PANK3)	ENSG00000121749 (TBC1D15)	ENSG00000148848 (ADAM12)
ENSG00000126861 (OMG)	ENSG00000120158 (RCL1)	ENSG00000121848 (RNF115)	ENSG00000149100 (EIF3M)
ENSG00000127325 (BEST3)	ENSG00000120451 (SNX19)	ENSG00000121892 (PDS5A)	ENSG00000149231 (CCDC82)
ENSG00000127334 (DYRK2)	ENSG00000120458 (MSANTD2)	ENSG00000121897 (LIAS)	ENSG00000149256 (TENM4)
ENSG00000127483 (HP1BP3)	ENSG00000120705 (ETF1)	ENSG00000121931 (LRIF1)	ENSG00000149403 (GRIK4)
ENSG00000127922 (SHFM1)	ENSG00000120733 (KDM3B)	ENSG00000121989 (ACVR2A)	ENSG00000149972 (CNTN5)
ENSG00000127928 (GNGT1)	ENSG00000121005 (CRISPLD1)	ENSG00000122223 (CD244)	ENSG00000150394 (CDH8)
ENSG00000127989 (MTERF)	ENSG00000121022 (COPS5)	ENSG00000122877 (EGR2)	ENSG00000150457 (LATS2)
ENSG00000128191 (DGCR8)	ENSG00000121101 (TEX14)	ENSG00000123094 (RASSF8)	ENSG00000150672 (DLG2)
ENSG00000128585 (MKLN1)	ENSG00000121274 (PAPD5)	ENSG00000123338 (NCKAP1L)	ENSG00000151422 (FER)
ENSG00000128609 (NDUFA5)	ENSG00000121380 (BCL2L14)	ENSG00000123364 (HOXC13)	ENSG00000151491 (EPS8)
ENSG00000128891 (C15orf57)	ENSG00000121481 (RNF2)	ENSG00000123505 (AMD1)	ENSG00000151623 (NR3C2)
ENSG00000128908 (INO80)	ENSG00000121578 (B4GALT4)	ENSG00000123562 (MORF4L2)	ENSG00000151687 (ANKAR)
ENSG00000128923 (FAM63B)	ENSG00000121749 (TBC1D15)	ENSG00000123575 (FAM199X)	ENSG00000151881 (C5orf28)
ENSG00000130224 (LRCH2)	ENSG00000121848 (RNF115)	ENSG00000123700 (KCNJ2)	ENSG00000151892 (GFRA1)
ENSG00000130340 (SNX9)	ENSG00000121897 (LIAS)	ENSG00000123728 (RAP2C)	ENSG00000151914 (DST)
ENSG00000130449 (ZSWIM6)	ENSG00000121989 (ACVR2A)	ENSG00000123983 (ACSL3)	ENSG00000152034 (MCHR2)
ENSG00000130962 (PRRG1)	ENSG00000122223 (CD244)	ENSG00000124151 (NCOA3)	ENSG00000152147 (GEMIN6)
ENSG00000131013 (PPIL4)	ENSG00000122877 (EGR2)	ENSG00000124164 (VAPB)	ENSG00000152207 (CYSLTR2)
ENSG00000131142 (CCL25)	ENSG00000123094 (RASSF8)	ENSG00000124222 (STX16)	ENSG00000152242 (C18orf25)
ENSG00000131711 (MAP1B)	ENSG00000123364 (HOXC13)	ENSG00000124343 (XG)	ENSG00000152402 (GUCY1A2)
ENSG00000131791 (PRKAB2)	ENSG00000123505 (AMD1)	ENSG00000124406 (ATP8A1)	ENSG00000152404 (CWF19L2)
ENSG00000131943 (C19orf12)	ENSG00000123562 (MORF4L2)	ENSG00000124486 (USP9X)	ENSG00000152439 (ZNF773)
ENSG00000132305 (IMMT)	ENSG00000123575 (FAM199X)	ENSG00000124767 (GLO1)	ENSG00000152822 (GRM1)
ENSG00000132356 (PRKAA1)	ENSG00000123700 (KCNJ2)	ENSG00000124813 (RUNX2)	ENSG00000153046 (CDYL)
ENSG00000132424 (PNISR)	ENSG00000123728 (RAP2C)	ENSG00000125149 (C16orf70)	ENSG00000153157 (SYCP2L)
ENSG00000132475 (H3F3B)	ENSG00000123901 (GPR83)	ENSG00000125355 (TMEM255A)	ENSG00000153317 (ASAP1)
ENSG00000132485 (ZRANB2)	ENSG00000123983 (ACSL3)	ENSG00000125430 (HS3ST3B1)	ENSG00000153707 (PTPRD)
ENSG00000132681 (ATP1A4)	ENSG00000124164 (VAPB)	ENSG00000125630 (POLR1B)	ENSG00000153714 (LURAP1L)
ENSG00000132912 (DCTN4)	ENSG00000124181 (PLCG1)	ENSG00000125818 (PSMF1)	ENSG00000153721 (CNKSR3)
ENSG00000132953 (XPO4)	ENSG00000124225 (PMEPA1)	ENSG00000125851 (PCSK2)	ENSG00000153802 (TMPRSS11D)
ENSG00000133065 (SLC41A1)	ENSG00000124343 (XG)	ENSG00000125879 (OTOR)	ENSG00000153814 (JAZF1)
ENSG00000133424 (LARGE)	ENSG00000124406 (ATP8A1)	ENSG00000126003 (PLAGL2)	ENSG00000153898 (MCOLN2)
ENSG00000133639 (BTG1)	ENSG00000124486 (USP9X)	ENSG00000126070 (AGO3)	ENSG00000154217 (PITPNC1)
ENSG00000133641 (C12orf29)	ENSG00000124532 (MRS2)	ENSG00000126733 (DACH2)	ENSG00000154359 (LONRF1)
ENSG00000133863 (TEX15)	ENSG00000124767 (GLO1)	ENSG00000126777 (KTN1)	ENSG00000154380 (ENAH)
ENSG00000133935 (C14orf1)	ENSG00000124813 (RUNX2)	ENSG00000126821 (SGPP1)	ENSG00000154760 (SLFN13)
ENSG00000134014 (ELP3)	ENSG00000125355 (TMEM255A)	ENSG00000126858 (RHOT1)	ENSG00000155097 (ATP6V1C1)
ENSG00000134121 (CHL1)	ENSG00000125378 (BMP4)	ENSG00000126861 (OMG)	ENSG00000155508 (CNOT8)
ENSG00000134215 (VAV3)	ENSG00000125430 (HS3ST3B1)	ENSG00000126878 (AIF1L)	ENSG00000155592 (ZKSCAN2)
ENSG00000134352 (IL6ST)	ENSG00000125810 (CD93)	ENSG00000127337 (YEATS4)	ENSG00000155744 (FAM126B)
ENSG00000134532 (SOX5)	ENSG00000125818 (PSMF1)	ENSG00000127995 (CASD1)	ENSG00000155846 (PPARGC1B)
ENSG00000134874 (DZIP1)	ENSG00000125851 (PCSK2)	ENSG00000128000 (ZNF780B)	ENSG00000155858 (LSM11)
ENSG00000134884 (ARGLU1)	ENSG00000125868 (DSTN)	ENSG00000128791 (TWSG1)	ENSG00000155886 (SLC24A2)
ENSG00000134954 (ETS1)	ENSG00000125879 (OTOR)	ENSG00000128915 (NARG2)	ENSG00000156011 (PSD3)
ENSG00000134982 (APC)	ENSG00000126070 (AGO3)	ENSG00000128918 (ALDH1A2)	ENSG00000156017 (C9orf41)
ENSG00000135164 (DMTF1)	ENSG00000126581 (BECN1)	ENSG00000129173 (E2F8)	ENSG00000156103 (MMP16)
ENSG00000135250 (SRPK2)	ENSG00000126733 (DACH2)	ENSG00000129472 (RAB2B)	ENSG00000156299 (TIAM1)
ENSG00000135272 (MDFIC)	ENSG00000126777 (KTN1)	ENSG00000129521 (EGLN3)	ENSG00000156466 (GDF6)
ENSG00000135297 (MTO1)	ENSG00000126821 (SGPP1)	ENSG00000129636 (ITFG1)	ENSG00000156508 (EEF1A1)
ENSG00000135316 (SYNCRIP)	ENSG00000126858 (RHOT1)	ENSG00000129810 (SGOL1)	ENSG00000156689 (GLYATL2)
ENSG00000135525 (MAP7)	ENSG00000126861 (OMG)	ENSG00000130023 (ERMARD)	ENSG00000156804 (FBXO32)
ENSG00000135678 (CPM)	ENSG00000126878 (AIF1L)	ENSG00000130311 (DDA1)	ENSG00000157542 (KCNJ6)
ENSG00000135766 (EGLN1)	ENSG00000127337 (YEATS4)	ENSG00000130684 (ZNF337)	ENSG00000157703 (SVOPL)
ENSG00000135835 (KIAA1614)	ENSG00000127463 (EMC1)	ENSG00000130962 (PRRG1)	ENSG00000157764 (BRAF)
ENSG00000135837 (CEP350)	ENSG00000127995 (CASD1)	ENSG00000131100 (ATP6V1E1)	ENSG00000157823 (AP3S2)
ENSG00000135838 (NPL)	ENSG00000128000 (ZNF780B)	ENSG00000131264 (CDX4)	ENSG00000157870 (FAM213B)
ENSG00000135870 (RC3H1)	ENSG00000128626 (MRPS12)	ENSG00000131507 (NDFIP1)	ENSG00000158258 (CLSTN2)
ENSG00000135960 (EDAR)	ENSG00000128791 (TWSG1)	ENSG00000131828 (PDHA1)	ENSG00000158301 (GPRASP2)
ENSG00000135968 (GCC2)	ENSG00000128881 (TTBK2)	ENSG00000132313 (MRPL35)	ENSG00000158373 (HIST1H2BD)
ENSG00000135974 (C2orf49)	ENSG00000128915 (NARG2)	ENSG00000132341 (RAN)	ENSG00000158445 (KCNB1)
ENSG00000136014 (USP44)	ENSG00000129173 (E2F8)	ENSG00000132388 (UBE2G1)	ENSG00000158528 (PPP1R9A)
ENSG00000136040 (PLXNC1)	ENSG00000129204 (USP6)	ENSG00000132424 (PNISR)	ENSG00000159023 (EPB41)
ENSG00000136100 (VPS36)	ENSG00000129214 (SHBG)	ENSG00000132475 (H3F3B)	ENSG00000159202 (UBE2Z)
ENSG00000136193 (SCRN1)	ENSG00000129292 (PHF20L1)	ENSG00000132639 (SNAP25)	ENSG00000159884 (CCDC107)
ENSG00000136231 (IGF2BP3)	ENSG00000129422 (MTUS1)	ENSG00000132670 (PTPRA)	ENSG00000160551 (TAOK1)
ENSG00000136527 (TRA2B)	ENSG00000129472 (RAB2B)	ENSG00000132915 (PDE6A)	ENSG00000160838 (LRRC71)
ENSG00000136574 (GATA4)	ENSG00000129493 (HEATR5A)	ENSG00000132970 (WASF3)	ENSG00000161642 (ZNF385A)
ENSG00000136603 (SKIL)	ENSG00000129515 (SNX6)	ENSG00000133687 (TMTC1)	ENSG00000162231 (NXF1)
ENSG00000136710 (CCDC115)	ENSG00000129521 (EGLN3)	ENSG00000133704 (IPO8)	ENSG00000162396 (PARS2)
ENSG00000136754 (ABI1)	ENSG00000130023 (ERMARD)	ENSG00000134028 (ADAMDEC1)	ENSG00000162521 (RBBP4)
ENSG00000136802 (LRRC8A)	ENSG00000130202 (PVRL2)	ENSG00000134352 (IL6ST)	ENSG00000162599 (NFIA)
ENSG00000136937 (NCBP1)	ENSG00000130311 (DDA1)	ENSG00000134440 (NARS)	ENSG00000162733 (DDR2)
ENSG00000137033 (IL33)	ENSG00000130684 (ZNF337)	ENSG00000134709 (HOOK1)	ENSG00000162769 (FLVCR1)
ENSG00000137261 (KIAA0319)	ENSG00000130939 (UBE4B)	ENSG00000134852 (CLOCK)	ENSG00000162849 (KIF26B)
ENSG00000137274 (BPHL)	ENSG00000130962 (PRRG1)	ENSG00000134853 (PDGFRA)	ENSG00000162928 (PEX13)
ENSG00000137413 (TAF8)	ENSG00000131100 (ATP6V1E1)	ENSG00000135090 (TAOK3)	ENSG00000162989 (KCNJ3)
ENSG00000137414 (FAM8A1)	ENSG00000131242 (RAB11FIP4)	ENSG00000135108 (FBXO21)	ENSG00000163026 (C2orf44)
ENSG00000137513 (NARS2)	ENSG00000131507 (NDFIP1)	ENSG00000135213 (POM121C)	ENSG00000163029 (SMC6)
ENSG00000137522 (RNF121)	ENSG00000131620 (ANO1)	ENSG00000135241 (PNPLA8)	ENSG00000163064 (EN1)
ENSG00000137558 (PI15)	ENSG00000131828 (PDHA1)	ENSG00000135316 (SYNCRIP)	ENSG00000163362 (C1orf106)
ENSG00000137713 (PPP2R1B)	ENSG00000131966 (ACTR10)	ENSG00000135317 (SNX14)	ENSG00000163449 (TMEM169)
ENSG00000137714 (FDX1)	ENSG00000131969 (ABHD12B)	ENSG00000135333 (EPHA7)	ENSG00000163586 (FABP1)
ENSG00000137720 (C11orf1)	ENSG00000132313 (MRPL35)	ENSG00000135362 (PRR5L)	ENSG00000163637 (PRICKLE2)
ENSG00000137819 (PAQR5)	ENSG00000132341 (RAN)	ENSG00000135457 (TFCP2)	ENSG00000163754 (GYG1)
ENSG00000137845 (ADAM10)	ENSG00000132388 (UBE2G1)	ENSG00000135480 (KRT7)	ENSG00000163781 (TOPBP1)
ENSG00000138041 (SMEK2)	ENSG00000132424 (PNISR)	ENSG00000135828 (RNASEL)	ENSG00000163818 (LZTFL1)
ENSG00000138078 (PREPL)	ENSG00000132485 (ZRANB2)	ENSG00000135845 (PIGC)	ENSG00000163833 (FBXO40)
ENSG00000138095 (LRPPRC)	ENSG00000132639 (SNAP25)	ENSG00000135903 (PAX3)	ENSG00000163995 (ABLIM2)
ENSG00000138138 (ATAD1)	ENSG00000132670 (PTPRA)	ENSG00000135913 (USP37)	ENSG00000164056 (SPRY1)
ENSG00000138190 (EXOC6)	ENSG00000132855 (ANGPTL3)	ENSG00000135951 (TSGA10)	ENSG00000164190 (NIPBL)
ENSG00000138193 (PLCE1)	ENSG00000132872 (SYT4)	ENSG00000136048 (DRAM1)	ENSG00000164330 (EBF1)
ENSG00000138379 (MSTN)	ENSG00000132915 (PDE6A)	ENSG00000136122 (BORA)	ENSG00000164366 (CCDC127)
ENSG00000138496 (PARP9)	ENSG00000132953 (XPO4)	ENSG00000136237 (RAPGEF5)	ENSG00000164463 (CREBRF)
ENSG00000138593 (SECISBP2L)	ENSG00000132970 (WASF3)	ENSG00000136273 (HUS1)	ENSG00000164512 (ANKRD55)
ENSG00000138594 (TMOD3)	ENSG00000133687 (TMTC1)	ENSG00000136450 (SRSF1)	ENSG00000164729 (SLC35G3)
ENSG00000138658 (C4orf21)	ENSG00000133704 (IPO8)	ENSG00000136940 (PDCL)	ENSG00000164934 (DCAF13)
ENSG00000138685 (FGF2)	ENSG00000133789 (SWAP70)	ENSG00000137265 (IRF4)	ENSG00000165185 (KIAA1958)
ENSG00000138738 (PRDM5)	ENSG00000134028 (ADAMDEC1)	ENSG00000137413 (TAF8)	ENSG00000165312 (OTUD1)
ENSG00000138764 (CCNG2)	ENSG00000134086 (VHL)	ENSG00000137449 (CPEB2)	ENSG00000165527 (ARF6)
ENSG00000138767 (CNOT6L)	ENSG00000134321 (RSAD2)	ENSG00000137513 (NARS2)	ENSG00000165606 (DRGX)
ENSG00000138792 (ENPEP)	ENSG00000134352 (IL6ST)	ENSG00000137713 (PPP2R1B)	ENSG00000165646 (SLC18A2)
ENSG00000138814 (PPP3CA)	ENSG00000134440 (NARS)	ENSG00000137876 (RSL24D1)	ENSG00000165659 (DACH1)
ENSG00000139132 (FGD4)	ENSG00000134852 (CLOCK)	ENSG00000137960 (GIPC2)	ENSG00000165675 (ENOX2)
ENSG00000139146 (FAM60A)	ENSG00000134853 (PDGFRA)	ENSG00000138018 (EPT1)	ENSG00000165699 (TSC1)
ENSG00000139154 (AEBP2)	ENSG00000135045 (C9orf40)	ENSG00000138032 (PPM1B)	ENSG00000166025 (AMOTL1)
ENSG00000139220 (PPFIA2)	ENSG00000135090 (TAOK3)	ENSG00000138069 (RAB1A)	ENSG00000166086 (JAM3)
ENSG00000139291 (TMEM19)	ENSG00000135108 (FBXO21)	ENSG00000138190 (EXOC6)	ENSG00000166135 (HIF1AN)
ENSG00000139364 (TMEM132B)	ENSG00000135111 (TBX3)	ENSG00000138380 (CARF)	ENSG00000166140 (ZFYVE19)
ENSG00000139496 (NUPL1)	ENSG00000135164 (DMTF1)	ENSG00000138439 (FAM117B)	ENSG00000166225 (FRS2)
ENSG00000139626 (ITGB7)	ENSG00000135213 (POM121C)	ENSG00000138443 (ABI2)	ENSG00000166257 (SCN3B)
ENSG00000139644 (TMBIM6)	ENSG00000135241 (PNPLA8)	ENSG00000138592 (USP8)	ENSG00000166313 (APBB1)
ENSG00000139687 (RB1)	ENSG00000135316 (SYNCRIP)	ENSG00000138613 (APH1B)	ENSG00000166407 (LMO1)
ENSG00000139746 (RBM26)	ENSG00000135317 (SNX14)	ENSG00000138650 (PCDH10)	ENSG00000166446 (CDYL2)
ENSG00000139826 (ABHD13)	ENSG00000135333 (EPHA7)	ENSG00000138698 (RAP1GDS1)	ENSG00000166479 (TMX3)
ENSG00000139910 (NOVA1)	ENSG00000135457 (TFCP2)	ENSG00000138738 (PRDM5)	ENSG00000166483 (WEE1)
ENSG00000139921 (TMX1)	ENSG00000135677 (GNS)	ENSG00000138741 (TRPC3)	ENSG00000166676 (TVP23A)
ENSG00000139971 (C14orf37)	ENSG00000135828 (RNASEL)	ENSG00000138757 (G3BP2)	ENSG00000166710 (B2M)
ENSG00000140025 (EFCAB11)	ENSG00000135898 (GPR55)	ENSG00000138764 (CCNG2)	ENSG00000166750 (SLFN5)
ENSG00000140262 (TCF12)	ENSG00000135903 (PAX3)	ENSG00000138767 (CNOT6L)	ENSG00000167034 (NKX3-1)
ENSG00000140391 (TSPAN3)	ENSG00000135913 (USP37)	ENSG00000138777 (PPA2)	ENSG00000167037 (SGSM1)
ENSG00000140612 (SEC11A)	ENSG00000135951 (TSGA10)	ENSG00000138780 (GSTCD)	ENSG00000167178 (ISLR2)
ENSG00000140632 (GLYR1)	ENSG00000136048 (DRAM1)	ENSG00000138814 (PPP3CA)	ENSG00000167257 (RNF214)
ENSG00000140749 (IGSF6)	ENSG00000136237 (RAPGEF5)	ENSG00000138829 (FBN2)	ENSG00000167280 (ENGASE)
ENSG00000140905 (GCSH)	ENSG00000136273 (HUS1)	ENSG00000138834 (MAPK8IP3)	ENSG00000167371 (PRRT2)
ENSG00000140937 (CDH11)	ENSG00000136450 (SRSF1)	ENSG00000139160 (METTL20)	ENSG00000167397 (VKORC1)
ENSG00000141141 (DDX52)	ENSG00000136531 (SCN2A)	ENSG00000139163 (ETNK1)	ENSG00000168175 (MAPK1IP1L)
ENSG00000141232 (TOB1)	ENSG00000136827 (TOR1A)	ENSG00000139292 (LGR5)	ENSG00000168283 (BMI1)
ENSG00000141371 (C17orf64)	ENSG00000136940 (PDCL)	ENSG00000139651 (ZNF740)	ENSG00000168303 (MPLKIP)
ENSG00000141433 (ADCYAP1)	ENSG00000137449 (CPEB2)	ENSG00000139687 (RB1)	ENSG00000168453 (HR)
ENSG00000141682 (PMAIP1)	ENSG00000137558 (PI15)	ENSG00000139697 (SBNO1)	ENSG00000168495 (POLR3D)
ENSG00000142920 (ADC)	ENSG00000137575 (SDCBP)	ENSG00000139793 (MBNL2)	ENSG00000168564 (CDKN2AIP)
ENSG00000143033 (MTF2)	ENSG00000137713 (PPP2R1B)	ENSG00000139842 (CUL4A)	ENSG00000168843 (FSTL5)
ENSG00000143140 (GJA5)	ENSG00000137817 (PARP6)	ENSG00000139974 (SLC38A6)	ENSG00000169047 (IRS1)
ENSG00000143190 (POU2F1)	ENSG00000137876 (RSL24D1)	ENSG00000140030 (GPR65)	ENSG00000169083 (AR)
ENSG00000143297 (FCRL5)	ENSG00000137960 (GIPC2)	ENSG00000140105 (WARS)	ENSG00000169085 (C8orf46)
ENSG00000143315 (PIGM)	ENSG00000137962 (ARHGAP29)	ENSG00000140299 (BNIP2)	ENSG00000169188 (APEX2)
ENSG00000143344 (RGL1)	ENSG00000138018 (EPT1)	ENSG00000140396 (NCOA2)	ENSG00000169435 (RASSF6)
ENSG00000143355 (LHX9)	ENSG00000138032 (PPM1B)	ENSG00000140455 (USP3)	ENSG00000169439 (SDC2)
ENSG00000143398 (PIP5K1A)	ENSG00000138138 (ATAD1)	ENSG00000140538 (NTRK3)	ENSG00000169507 (SLC38A11)
ENSG00000143442 (POGZ)	ENSG00000138190 (EXOC6)	ENSG00000140836 (ZFHX3)	ENSG00000169604 (ANTXR1)
ENSG00000143603 (KCNN3)	ENSG00000138380 (CARF)	ENSG00000140992 (PDPK1)	ENSG00000169891 (REPS2)
ENSG00000143674 (MLK4)	ENSG00000138398 (PPIG)	ENSG00000141027 (NCOR1)	ENSG00000170142 (UBE2E1)
ENSG00000143702 (CEP170)	ENSG00000138439 (FAM117B)	ENSG00000141068 (KSR1)	ENSG00000170279 (C7orf33)
ENSG00000143768 (LEFTY2)	ENSG00000138650 (PCDH10)	ENSG00000141338 (ABCA8)	ENSG00000170500 (LONRF2)
ENSG00000143815 (LBR)	ENSG00000138698 (RAP1GDS1)	ENSG00000141384 (TAF4B)	ENSG00000170921 (TANC2)
ENSG00000143924 (EML4)	ENSG00000138741 (TRPC3)	ENSG00000141429 (GALNT1)	ENSG00000171169 (NAIF1)
ENSG00000143952 (VPS54)	ENSG00000138757 (G3BP2)	ENSG00000141699 (FAM134C)	ENSG00000171316 (CHD7)
ENSG00000143970 (ASXL2)	ENSG00000138764 (CCNG2)	ENSG00000142156 (COL6A1)	ENSG00000171435 (KSR2)
ENSG00000143995 (MEIS1)	ENSG00000138767 (CNOT6L)	ENSG00000142583 (SLC2A5)	ENSG00000171448 (ZBTB26)
ENSG00000144028 (SNRNP200)	ENSG00000138777 (PPA2)	ENSG00000143061 (IGSF3)	ENSG00000171552 (BCL2L1)
ENSG00000144228 (SPOPL)	ENSG00000138780 (GSTCD)	ENSG00000143155 (TIPRL)	ENSG00000171763 (SPATA5L1)
ENSG00000144320 (KIAA1715)	ENSG00000138814 (PPP3CA)	ENSG00000143190 (POU2F1)	ENSG00000171843 (MLLT3)
ENSG00000144354 (CDCA7)	ENSG00000138829 (FBN2)	ENSG00000143322 (ABL2)	ENSG00000171862 (PTEN)
ENSG00000144366 (GULP1)	ENSG00000138834 (MAPK8IP3)	ENSG00000143324 (XPR1)	ENSG00000172058 (SERF1A)
ENSG00000144369 (FAM171B)	ENSG00000139160 (METTL20)	ENSG00000143549 (TPM3)	ENSG00000172264 (MACROD2)
ENSG00000144401 (METTL21A)	ENSG00000139163 (ETNK1)	ENSG00000143622 (RIT1)	ENSG00000172466 (ZNF24)
ENSG00000144468 (RHBDD1)	ENSG00000139173 (TMEM117)	ENSG00000143669 (LYST)	ENSG00000172752 (COL6A5)
ENSG00000144580 (RQCD1)	ENSG00000139292 (LGR5)	ENSG00000143797 (MBOAT2)	ENSG00000172795 (DCP2)
ENSG00000144642 (RBMS3)	ENSG00000139496 (NUPL1)	ENSG00000143862 (ARL8A)	ENSG00000173068 (BNC2)
ENSG00000144724 (PTPRG)	ENSG00000139651 (ZNF740)	ENSG00000143878 (RHOB)	ENSG00000173436 (MINOS1)
ENSG00000144791 (LIMD1)	ENSG00000139687 (RB1)	ENSG00000143924 (EML4)	ENSG00000173611 (SCAI)
ENSG00000144848 (ATG3)	ENSG00000139697 (SBNO1)	ENSG00000144036 (EXOC6B)	ENSG00000173674 (EIF1AX)
ENSG00000145012 (LPP)	ENSG00000139746 (RBM26)	ENSG00000144228 (SPOPL)	ENSG00000173706 (HEG1)
ENSG00000145242 (EPHA5)	ENSG00000139793 (MBNL2)	ENSG00000144285 (SCN1A)	ENSG00000174227 (PIGG)
ENSG00000145309 (CABS1)	ENSG00000139842 (CUL4A)	ENSG00000144357 (UBR3)	ENSG00000174576 (NPAS4)
ENSG00000145332 (KLHL8)	ENSG00000139921 (TMX1)	ENSG00000144369 (FAM171B)	ENSG00000174684 (B3GNT1)
ENSG00000145348 (TBCK)	ENSG00000139974 (SLC38A6)	ENSG00000144395 (CCDC150)	ENSG00000174891 (RSRC1)
ENSG00000145354 (CISD2)	ENSG00000140030 (GPR65)	ENSG00000144724 (PTPRG)	ENSG00000175161 (CADM2)
ENSG00000145423 (SFRP2)	ENSG00000140090 (SLC24A4)	ENSG00000144730 (IL17RD)	ENSG00000175874 (CREG2)
ENSG00000145431 (PDGFC)	ENSG00000140105 (WARS)	ENSG00000144736 (SHQ1)	ENSG00000176018 (LYSMD3)
ENSG00000145779 (TNFAIP8)	ENSG00000140299 (BNIP2)	ENSG00000144867 (SRPRB)	ENSG00000176774 (MAGEB18)
ENSG00000145833 (DDX46)	ENSG00000140396 (NCOA2)	ENSG00000144895 (EIF2A)	ENSG00000176887 (SOX11)
ENSG00000145850 (TIMD4)	ENSG00000140455 (USP3)	ENSG00000145012 (LPP)	ENSG00000177807 (KCNJ10)
ENSG00000145860 (RNF145)	ENSG00000140538 (NTRK3)	ENSG00000145087 (STXBP5L)	ENSG00000178031 (ADAMTSL1)
ENSG00000145864 (GABRB2)	ENSG00000140836 (ZFHX3)	ENSG00000145147 (SLIT2)	ENSG00000178177 (LCORL)
ENSG00000145907 (G3BP1)	ENSG00000140992 (PDPK1)	ENSG00000145241 (CENPC)	ENSG00000178234 (GALNT11)
ENSG00000145936 (KCNMB1)	ENSG00000141027 (NCOR1)	ENSG00000145388 (METTL14)	ENSG00000178397 (FAM220A)
ENSG00000146083 (RNF44)	ENSG00000141068 (KSR1)	ENSG00000145391 (SETD7)	ENSG00000178662 (CSRNP3)
ENSG00000146242 (TPBG)	ENSG00000141384 (TAF4B)	ENSG00000145431 (PDGFC)	ENSG00000178996 (SNX18)
ENSG00000146267 (FAXC)	ENSG00000141429 (GALNT1)	ENSG00000145715 (RASA1)	ENSG00000179088 (C12orf42)
ENSG00000146425 (DYNLT1)	ENSG00000141699 (FAM134C)	ENSG00000145723 (GIN1)	ENSG00000179134 (SAMD4B)
ENSG00000146457 (WTAP)	ENSG00000142178 (SIK1)	ENSG00000145725 (PPIP5K2)	ENSG00000179909 (ZNF154)
ENSG00000146676 (PURB)	ENSG00000142224 (IL19)	ENSG00000145736 (GTF2H2)	ENSG00000179981 (TSHZ1)
ENSG00000146802 (TMEM168)	ENSG00000142583 (SLC2A5)	ENSG00000145743 (FBXL17)	ENSG00000180044 (C3orf80)
ENSG00000146938 (NLGN4X)	ENSG00000142864 (SERBP1)	ENSG00000146085 (MUT)	ENSG00000180287 (PLD5)
ENSG00000147010 (SH3KBP1)	ENSG00000143061 (IGSF3)	ENSG00000146143 (PRIM2)	ENSG00000180530 (NRIP1)
ENSG00000147027 (TMEM47)	ENSG00000143190 (POU2F1)	ENSG00000146147 (MLIP)	ENSG00000180543 (TSPYL5)
ENSG00000147044 (CASK)	ENSG00000143207 (RFWD2)	ENSG00000146373 (RNF217)	ENSG00000180881 (CAPS2)
ENSG00000147099 (HDAC8)	ENSG00000143322 (ABL2)	ENSG00000146376 (ARHGAP18)	ENSG00000181072 (CHRM2)
ENSG00000147180 (ZNF711)	ENSG00000143324 (XPR1)	ENSG00000146414 (SHPRH)	ENSG00000181104 (F2R)
ENSG00000147246 (HTR2C)	ENSG00000143549 (TPM3)	ENSG00000146469 (VIP)	ENSG00000181625 (SLX1B)
ENSG00000147400 (CETN2)	ENSG00000143622 (RIT1)	ENSG00000146530 (VWDE)	ENSG00000181904 (C5orf24)
ENSG00000147588 (PMP2)	ENSG00000143669 (LYST)	ENSG00000146574 (CCZ1B)	ENSG00000182552 (RWDD4)
ENSG00000147642 (SYBU)	ENSG00000143797 (MBOAT2)	ENSG00000146592 (CREB5)	ENSG00000182836 (PLCXD3)
ENSG00000147649 (MTDH)	ENSG00000143862 (ARL8A)	ENSG00000146676 (PURB)	ENSG00000183067 (IGSF5)
ENSG00000147654 (EBAG9)	ENSG00000143878 (RHOB)	ENSG00000146776 (ATXN7L1)	ENSG00000183137 (CEP57L1)
ENSG00000147874 (HAUS6)	ENSG00000143924 (EML4)	ENSG00000146833 (TRIM4)	ENSG00000183166 (CALN1)
ENSG00000148153 (INIP)	ENSG00000144036 (EXOC6B)	ENSG00000147065 (MSN)	ENSG00000183632 (TP53TG3)
ENSG00000148154 (UGCG)	ENSG00000144228 (SPOPL)	ENSG00000147324 (MFHAS1)	ENSG00000183644 (C11orf88)
ENSG00000148175 (STOM)	ENSG00000144285 (SCN1A)	ENSG00000147548 (WHSC1L1)	ENSG00000183662 (FAM19A1)
ENSG00000148296 (SURF6)	ENSG00000144357 (UBR3)	ENSG00000148053 (NTRK2)	ENSG00000183765 (CHEK2)
ENSG00000148384 (INPP5E)	ENSG00000144369 (FAM171B)	ENSG00000148123 (LPPR1)	ENSG00000183775 (KCTD16)
ENSG00000148426 (PROSER2)	ENSG00000144724 (PTPRG)	ENSG00000148200 (NR6A1)	ENSG00000183779 (ZNF703)
ENSG00000148516 (ZEB1)	ENSG00000144730 (IL17RD)	ENSG00000148429 (USP6NL)	ENSG00000183960 (KCNH8)
ENSG00000148634 (HERC4)	ENSG00000144736 (SHQ1)	ENSG00000148688 (RPP30)	ENSG00000184203 (PPP1R2)
ENSG00000148688 (RPP30)	ENSG00000144867 (SRPRB)	ENSG00000148700 (ADD3)	ENSG00000184221 (OLIG1)
ENSG00000148773 (MKI67)	ENSG00000144895 (EIF2A)	ENSG00000148737 (TCF7L2)	ENSG00000184347 (SLIT3)
ENSG00000148842 (CNNM2)	ENSG00000145012 (LPP)	ENSG00000148842 (CNNM2)	ENSG00000184445 (KNTC1)
ENSG00000148943 (LIN7C)	ENSG00000145087 (STXBP5L)	ENSG00000149212 (SESN3)	ENSG00000184459 (BPIFC)
ENSG00000149452 (SLC22A8)	ENSG00000145241 (CENPC)	ENSG00000149532 (CPSF7)	ENSG00000184677 (ZBTB40)
ENSG00000149948 (HMGA2)	ENSG00000145388 (METTL14)	ENSG00000149972 (CNTN5)	ENSG00000185278 (ZBTB37)
ENSG00000149970 (CNKSR2)	ENSG00000145391 (SETD7)	ENSG00000150076 (C10ORF68)	ENSG00000185345 (PARK2)
ENSG00000149972 (CNTN5)	ENSG00000145431 (PDGFC)	ENSG00000150471 (LPHN3)	ENSG00000185418 (TARSL2)
ENSG00000150048 (CLEC1A)	ENSG00000145723 (GIN1)	ENSG00000150625 (GPM6A)	ENSG00000185532 (PRKG1)
ENSG00000150054 (MPP7)	ENSG00000145725 (PPIP5K2)	ENSG00000150667 (FSIP1)	ENSG00000185591 (SP1)
ENSG00000150593 (PDCD4)	ENSG00000145736 (GTF2H2)	ENSG00000150760 (DOCK1)	ENSG00000185621 (LMLN)
ENSG00000150756 (FAM173B)	ENSG00000145743 (FBXL17)	ENSG00000150907 (FOXO1)	ENSG00000185697 (MYBL1)
ENSG00000151239 (TWF1)	ENSG00000146083 (RNF44)	ENSG00000151012 (SLC7A11)	ENSG00000185716 (C16orf52)
ENSG00000151247 (EIF4E)	ENSG00000146085 (MUT)	ENSG00000151090 (THRB)	ENSG00000185737 (NRG3)
ENSG00000151388 (ADAMTS12)	ENSG00000146147 (MLIP)	ENSG00000151116 (UEVLD)	ENSG00000185950 (IRS2)
ENSG00000151718 (WWC2)	ENSG00000146267 (FAXC)	ENSG00000151229 (SLC2A13)	ENSG00000186020 (ZNF529)
ENSG00000151743 (AMN1)	ENSG00000146373 (RNF217)	ENSG00000151233 (GXYLT1)	ENSG00000186143 (C2orf53)
ENSG00000151773 (CCDC122)	ENSG00000146376 (ARHGAP18)	ENSG00000151276 (MAGI1)	ENSG00000186300 (ZNF555)
ENSG00000151834 (GABRA2)	ENSG00000146414 (SHPRH)	ENSG00000151287 (TEX30)	ENSG00000186660 (ZFP91)
ENSG00000151838 (CCDC175)	ENSG00000146469 (VIP)	ENSG00000151413 (NUBPL)	ENSG00000187140 (FOXD3)
ENSG00000151849 (CENPJ)	ENSG00000146530 (VWDE)	ENSG00000151503 (NCAPD3)	ENSG00000187268 (FAM9C)
ENSG00000152078 (TMEM56)	ENSG00000146592 (CREB5)	ENSG00000151692 (RNF144A)	ENSG00000187474 (FPR3)
ENSG00000152102 (FAM168B)	ENSG00000146676 (PURB)	ENSG00000151892 (GFRA1)	ENSG00000187866 (FAM122A)
ENSG00000152104 (PTPN14)	ENSG00000146776 (ATXN7L1)	ENSG00000151914 (DST)	ENSG00000187957 (DNER)
ENSG00000152217 (SETBP1)	ENSG00000146833 (TRIM4)	ENSG00000152049 (KCNE4)	ENSG00000188157 (AGRN)
ENSG00000152256 (PDK1)	ENSG00000147065 (MSN)	ENSG00000152061 (RABGAP1L)	ENSG00000188211 (NCR3LG1)
ENSG00000152332 (UHMK1)	ENSG00000147324 (MFHAS1)	ENSG00000152104 (PTPN14)	ENSG00000188313 (PLSCR1)
ENSG00000152492 (CCDC50)	ENSG00000147408 (CSGALNACT1)	ENSG00000152208 (GRID2)	ENSG00000188517 (COL25A1)
ENSG00000152689 (RASGRP3)	ENSG00000148053 (NTRK2)	ENSG00000152217 (SETBP1)	ENSG00000188686 (SCXA)
ENSG00000152749 (GPR180)	ENSG00000148123 (LPPR1)	ENSG00000152256 (PDK1)	ENSG00000188706 (ZDHHC9)
ENSG00000152760 (TCTEX1D1)	ENSG00000148200 (NR6A1)	ENSG00000152332 (UHMK1)	ENSG00000188895 (MSL1)
ENSG00000152932 (RAB3C)	ENSG00000148429 (USP6NL)	ENSG00000152377 (SPOCK1)	ENSG00000188991 (SLC15A5)
ENSG00000152977 (ZIC1)	ENSG00000148688 (RPP30)	ENSG00000152402 (GUCY1A2)	ENSG00000189007 (ADAT2)
ENSG00000153006 (SREK1IP1)	ENSG00000148734 (NPFFR1)	ENSG00000152409 (JMY)	ENSG00000196150 (ZNF250)
ENSG00000153207 (AHCTF1)	ENSG00000148737 (TCF7L2)	ENSG00000152413 (HOMER1)	ENSG00000196199 (MPHOSPH8)
ENSG00000153233 (PTPRR)	ENSG00000149212 (SESN3)	ENSG00000152439 (ZNF773)	ENSG00000196428 (TSC22D2)
ENSG00000153246 (PLA2R1)	ENSG00000149256 (TENM4)	ENSG00000152580 (IGSF10)	ENSG00000196504 (PRPF40A)
ENSG00000153487 (ING1)	ENSG00000149308 (NPAT)	ENSG00000152782 (PANK1)	ENSG00000196581 (AJAP1)
ENSG00000153721 (CNKSR3)	ENSG00000150076 (C10ORF68)	ENSG00000152795 (HNRNPDL)	ENSG00000196628 (TCF4)
ENSG00000153815 (CMIP)	ENSG00000150471 (LPHN3)	ENSG00000152954 (NRSN1)	ENSG00000196660 (SLC30A10)
ENSG00000153933 (DGKE)	ENSG00000150625 (GPM6A)	ENSG00000153208 (MERTK)	ENSG00000196865 (NHLRC2)
ENSG00000153944 (MSI2)	ENSG00000150760 (DOCK1)	ENSG00000153310 (FAM49B)	ENSG00000197013 (ZNF429)
ENSG00000153975 (ZUFSP)	ENSG00000150768 (DLAT)	ENSG00000153391 (INO80C)	ENSG00000197020 (ZNF100)
ENSG00000153989 (NUS1)	ENSG00000150907 (FOXO1)	ENSG00000153767 (GTF2E1)	ENSG00000197343 (ZNF655)
ENSG00000154001 (PPP2R5E)	ENSG00000151012 (SLC7A11)	ENSG00000153790 (C7orf31)	ENSG00000197496 (SLC2A10)
ENSG00000154258 (ABCA9)	ENSG00000151090 (THRB)	ENSG00000153936 (HS2ST1)	ENSG00000197584 (KCNMB2)
ENSG00000154274 (C4orf19)	ENSG00000151116 (UEVLD)	ENSG00000153944 (MSI2)	ENSG00000197822 (OCLN)
ENSG00000154548 (SRSF12)	ENSG00000151151 (IPMK)	ENSG00000153989 (NUS1)	ENSG00000198150 (AC135178.1)
ENSG00000154654 (NCAM2)	ENSG00000151229 (SLC2A13)	ENSG00000154153 (FAM134B)	ENSG00000198160 (MIER1)
ENSG00000154945 (ANKRD40)	ENSG00000151233 (GXYLT1)	ENSG00000154175 (ABI3BP)	ENSG00000198589 (LRBA)
ENSG00000155111 (CDK19)	ENSG00000151276 (MAGI1)	ENSG00000154447 (SH3RF1)	ENSG00000198626 (RYR2)
ENSG00000155130 (MARCKS)	ENSG00000151287 (TEX30)	ENSG00000154611 (PSMA8)	ENSG00000198743 (SLC5A3)
ENSG00000155330 (C16orf87)	ENSG00000151413 (NUBPL)	ENSG00000154678 (PDE1C)	ENSG00000198785 (GRIN3A)
ENSG00000155744 (FAM126B)	ENSG00000151532 (VTI1A)	ENSG00000154723 (ATP5J)	ENSG00000198876 (DCAF12)
ENSG00000155868 (MED7)	ENSG00000151692 (RNF144A)	ENSG00000154845 (PPP4R1)	ENSG00000198919 (DZIP3)
ENSG00000155886 (SLC24A2)	ENSG00000151892 (GFRA1)	ENSG00000155100 (OTUD6B)	ENSG00000198947 (DMD)
ENSG00000155970 (MICU3)	ENSG00000151914 (DST)	ENSG00000155158 (TTC39B)	ENSG00000203870 (SMIM9)
ENSG00000156026 (MCU)	ENSG00000152049 (KCNE4)	ENSG00000155313 (USP25)	ENSG00000203880 (PCMTD2)
ENSG00000156103 (MMP16)	ENSG00000152061 (RABGAP1L)	ENSG00000155330 (C16orf87)	ENSG00000204176 (SYT15)
ENSG00000156671 (SAMD8)	ENSG00000152104 (PTPN14)	ENSG00000155545 (MIER3)	ENSG00000204178 (TMEM57)
ENSG00000156875 (HIAT1)	ENSG00000152208 (GRID2)	ENSG00000155629 (PIK3AP1)	ENSG00000204406 (MBD5)
ENSG00000156925 (ZIC3)	ENSG00000152217 (SETBP1)	ENSG00000155640 (C10orf12)	ENSG00000204962 (PCDHA8)
ENSG00000156976 (EIF4A2)	ENSG00000152256 (PDK1)	ENSG00000155657 (TTN)	ENSG00000204963 (PCDHA7)
ENSG00000157426 (AASDH)	ENSG00000152332 (UHMK1)	ENSG00000155744 (FAM126B)	ENSG00000204965 (PCDHA5)
ENSG00000157551 (KCNJ15)	ENSG00000152377 (SPOCK1)	ENSG00000155846 (PPARGC1B)	ENSG00000204967 (PCDHA4)
ENSG00000157554 (ERG)	ENSG00000152402 (GUCY1A2)	ENSG00000155858 (LSM11)	ENSG00000204969 (PCDHA2)
ENSG00000157741 (UBN2)	ENSG00000152413 (HOMER1)	ENSG00000156103 (MMP16)	ENSG00000204970 (PCDHA1)
ENSG00000157764 (BRAF)	ENSG00000152580 (IGSF10)	ENSG00000156113 (KCNMA1)	ENSG00000205212 (CCDC144NL)
ENSG00000158079 (PTPDC1)	ENSG00000152782 (PANK1)	ENSG00000156467 (UQCRB)	ENSG00000205323 (SARNP)
ENSG00000158169 (FANCC)	ENSG00000152795 (HNRNPDL)	ENSG00000156500 (FAM122C)	ENSG00000205456 (TP53TG3D)
ENSG00000158186 (MRAS)	ENSG00000152932 (RAB3C)	ENSG00000156564 (LRFN2)	ENSG00000205457 (TP53TG3C)
ENSG00000158486 (DNAH3)	ENSG00000152954 (NRSN1)	ENSG00000156642 (NPTN)	ENSG00000205572 (SERF1B)
ENSG00000158805 (ZNF276)	ENSG00000153208 (MERTK)	ENSG00000156687 (UNC5D)	ENSG00000205581 (HMGN1)
ENSG00000159167 (STC1)	ENSG00000153310 (FAM49B)	ENSG00000156802 (ATAD2)	ENSG00000205664 (RP11-706O15.1)
ENSG00000159267 (HLCS)	ENSG00000153391 (INO80C)	ENSG00000156925 (ZIC3)	ENSG00000206052 (DOK6)
ENSG00000159882 (ZNF230)	ENSG00000153684 (GOLGA8F)	ENSG00000156976 (EIF4A2)	ENSG00000206562 (METTL6)
ENSG00000160145 (KALRN)	ENSG00000153721 (CNKSR3)	ENSG00000157020 (SEC13)	ENSG00000212725 (KRTAP2-1)
ENSG00000160208 (RRP1B)	ENSG00000153767 (GTF2E1)	ENSG00000157107 (FCHO2)	ENSG00000213903 (LTB4R)
ENSG00000160218 (TRAPPC10)	ENSG00000153790 (C7orf31)	ENSG00000157657 (ZNF618)	ENSG00000214753 (HNRNPUL2)
ENSG00000160219 (GAB3)	ENSG00000153936 (HS2ST1)	ENSG00000157693 (C9orf91)	ENSG00000220032 (RP11-17M16.1)
ENSG00000160446 (ZDHHC12)	ENSG00000153944 (MSI2)	ENSG00000157764 (BRAF)	ENSG00000221823 (PPP3R1)
ENSG00000160712 (IL6R)	ENSG00000153989 (NUS1)	ENSG00000157766 (ACAN)	ENSG00000225190 (PLEKHM1)
ENSG00000161542 (PRPSAP1)	ENSG00000154153 (FAM134B)	ENSG00000157869 (RAB28)	ENSG00000234444 (ZNF736)
ENSG00000162374 (ELAVL4)	ENSG00000154175 (ABI3BP)	ENSG00000158186 (MRAS)	ENSG00000237541 (HLA-DQA2)
ENSG00000162402 (USP24)	ENSG00000154269 (ENPP3)	ENSG00000158480 (SPATA2)	ENSG00000239389 (PCDHA13)
ENSG00000162409 (PRKAA2)	ENSG00000154447 (SH3RF1)	ENSG00000158486 (DNAH3)	ENSG00000243232 (PCDHAC2)
ENSG00000162415 (ZSWIM5)	ENSG00000154611 (PSMA8)	ENSG00000158966 (CACHD1)	ENSG00000244687 (UBE2V1)
ENSG00000162631 (NTNG1)	ENSG00000154678 (PDE1C)	ENSG00000159399 (HK2)	ENSG00000246366 (RP11-382J12.1)
ENSG00000162702 (ZNF281)	ENSG00000154723 (ATP5J)	ENSG00000159882 (ZNF230)	ENSG00000248383 (PCDHAC1)
ENSG00000162929 (KIAA1841)	ENSG00000154845 (PPP4R1)	ENSG00000159915 (ZNF233)	ENSG00000249158 (PCDHA11)
ENSG00000162944 (RFTN2)	ENSG00000155097 (ATP6V1C1)	ENSG00000160551 (TAOK1)	ENSG00000250120 (PCDHA10)
ENSG00000162951 (LRRTM1)	ENSG00000155100 (OTUD6B)	ENSG00000160886 (LY6K)	ENSG00000250510 (GPR162)
ENSG00000162976 (PQLC3)	ENSG00000155158 (TTC39B)	ENSG00000161091 (MFSD12)	ENSG00000251201 (TMED7-TICAM2)
ENSG00000163001 (CCDC104)	ENSG00000155313 (USP25)	ENSG00000161405 (IKZF3)	ENSG00000251664 (PCDHA12)
ENSG00000163026 (C2orf44)	ENSG00000155329 (ZCCHC10)	ENSG00000161960 (EIF4A1)	ENSG00000253797 (UTP14C)
ENSG00000163029 (SMC6)	ENSG00000155495 (MAGEC1)	ENSG00000162231 (NXF1)	ENSG00000254870 (ATP6V1G2-DDX39B)
ENSG00000163093 (BBS5)	ENSG00000155545 (MIER3)	ENSG00000162402 (USP24)	ENSG00000255408 (PCDHA3)
ENSG00000163235 (TGFA)	ENSG00000155640 (C10orf12)	ENSG00000162616 (DNAJB4)	ENSG00000259060 (RNASE11)
ENSG00000163293 (NIPAL1)	ENSG00000155657 (TTN)	ENSG00000162676 (GFI1)	ENSG00000261594 (TPBGL)
ENSG00000163297 (ANTXR2)	ENSG00000155744 (FAM126B)	ENSG00000162702 (ZNF281)	ENSG00000267106 (C19orf82)
ENSG00000163412 (EIF4E3)	ENSG00000155858 (LSM11)	ENSG00000162704 (ARPC5)	ENSG00000269549 (AL031663.2)
ENSG00000163421 (PROK2)	ENSG00000156017 (C9orf41)	ENSG00000162733 (DDR2)	ENSG00000269686 (AC011755.1)
ENSG00000163602 (RYBP)	ENSG00000156103 (MMP16)	ENSG00000162753 (SLC9C2)	ENSG00000270299 (RP5-850E9.3)
ENSG00000163606 (CD200R1)	ENSG00000156113 (KCNMA1)	ENSG00000162772 (ATF3)	ENSG00000271303 (SRXN1)
ENSG00000163655 (GMPS)	ENSG00000156467 (UQCRB)	ENSG00000162775 (RBM15)	ENSG00000272162 (RP11-637O19.3)
ENSG00000163660 (CCNL1)	ENSG00000156486 (KCNS2)	ENSG00000162836 (ACP6)	ENSG00000272333 (KMT2B)
ENSG00000163728 (TTC14)	ENSG00000156564 (LRFN2)	ENSG00000162843 (WDR64)	ENSG00000272962 (SLC5A3)
ENSG00000163788 (SNRK)	ENSG00000156642 (NPTN)	ENSG00000162891 (IL20)	ENSG00000273294 (RP11-1084J3.4)
ENSG00000163818 (LZTFL1)	ENSG00000156687 (UNC5D)	ENSG00000162929 (KIAA1841)
ENSG00000163848 (ZNF148)	ENSG00000156802 (ATAD2)	ENSG00000162971 (TYW5)
ENSG00000163960 (UBXN7)	ENSG00000156925 (ZIC3)	ENSG00000162976 (PQLC3)
ENSG00000164032 (H2AFZ)	ENSG00000156976 (EIF4A2)	ENSG00000162989 (KCNJ3)
ENSG00000164066 (INTU)	ENSG00000157107 (FCHO2)	ENSG00000163092 (XIRP2)
ENSG00000164070 (HSPA4L)	ENSG00000157657 (ZNF618)	ENSG00000163104 (SMARCAD1)
ENSG00000164073 (MFSD8)	ENSG00000157680 (DGKI)	ENSG00000163166 (IWS1)
ENSG00000164091 (WDR82)	ENSG00000157693 (C9orf91)	ENSG00000163171 (CDC42EP3)
ENSG00000164096 (C4orf3)	ENSG00000157764 (BRAF)	ENSG00000163291 (PAQR3)
ENSG00000164106 (SCRG1)	ENSG00000157869 (RAB28)	ENSG00000163386 (NBPF10)
ENSG00000164122 (ASB5)	ENSG00000158186 (MRAS)	ENSG00000163435 (ELF3)
ENSG00000164151 (KIAA0947)	ENSG00000158290 (CUL4B)	ENSG00000163518 (FCRL4)
ENSG00000164161 (HHIP)	ENSG00000158480 (SPATA2)	ENSG00000163624 (CDS1)
ENSG00000164164 (OTUD4)	ENSG00000158486 (DNAH3)	ENSG00000163630 (SYNPR)
ENSG00000164219 (PGGT1B)	ENSG00000158711 (ELK4)	ENSG00000163637 (PRICKLE2)
ENSG00000164253 (WDR41)	ENSG00000158966 (CACHD1)	ENSG00000163638 (ADAMTS9)
ENSG00000164258 (NDUFS4)	ENSG00000159399 (HK2)	ENSG00000163666 (HESX1)
ENSG00000164292 (RHOBTB3)	ENSG00000159459 (UBR1)	ENSG00000163684 (RPP14)
ENSG00000164323 (KIAA1430)	ENSG00000159882 (ZNF230)	ENSG00000163714 (U2SURP)
ENSG00000164330 (EBF1)	ENSG00000159915 (ZNF233)	ENSG00000163743 (RCHY1)
ENSG00000164404 (GDF9)	ENSG00000160551 (TAOK1)	ENSG00000163913 (IFT122)
ENSG00000164440 (TXLNB)	ENSG00000161091 (MFSD12)	ENSG00000164035 (EMCN)
ENSG00000164663 (USP49)	ENSG00000161960 (EIF4A1)	ENSG00000164070 (HSPA4L)
ENSG00000164756 (SLC30A8)	ENSG00000162231 (NXF1)	ENSG00000164109 (MAD2L1)
ENSG00000164815 (ORC5)	ENSG00000162402 (USP24)	ENSG00000164116 (GUCY1A3)
ENSG00000164924 (YWHAZ)	ENSG00000162616 (DNAJB4)	ENSG00000164118 (CEP44)
ENSG00000164975 (SNAPC3)	ENSG00000162636 (FAM102B)	ENSG00000164134 (NAA15)
ENSG00000165072 (MAMDC2)	ENSG00000162676 (GFI1)	ENSG00000164142 (FAM160A1)
ENSG00000165105 (RASEF)	ENSG00000162702 (ZNF281)	ENSG00000164164 (OTUD4)
ENSG00000165175 (MID1IP1)	ENSG00000162704 (ARPC5)	ENSG00000164169 (PRMT10)
ENSG00000165185 (KIAA1958)	ENSG00000162772 (ATF3)	ENSG00000164172 (MOCS2)
ENSG00000165322 (ARHGAP12)	ENSG00000162775 (RBM15)	ENSG00000164187 (LMBRD2)
ENSG00000165389 (SPTSSA)	ENSG00000162836 (ACP6)	ENSG00000164190 (NIPBL)
ENSG00000165410 (CFL2)	ENSG00000162843 (WDR64)	ENSG00000164197 (RNF180)
ENSG00000165416 (SUGT1)	ENSG00000162891 (IL20)	ENSG00000164241 (C5orf63)
ENSG00000165471 (MBL2)	ENSG00000162929 (KIAA1841)	ENSG00000164418 (GRIK2)
ENSG00000165669 (FAM204A)	ENSG00000162971 (TYW5)	ENSG00000164440 (TXLNB)
ENSG00000165832 (TRUB1)	ENSG00000162976 (PQLC3)	ENSG00000164603 (C7orf60)
ENSG00000165972 (CCDC38)	ENSG00000162989 (KCNJ3)	ENSG00000164684 (ZNF704)
ENSG00000165995 (CACNB2)	ENSG00000163092 (XIRP2)	ENSG00000164749 (HNF4G)
ENSG00000166037 (CEP57)	ENSG00000163098 (BIRC8)	ENSG00000164756 (SLC30A8)
ENSG00000166068 (SPRED1)	ENSG00000163166 (IWS1)	ENSG00000164796 (CSMD3)
ENSG00000166130 (IKBIP)	ENSG00000163171 (CDC42EP3)	ENSG00000164983 (TMEM65)
ENSG00000166153 (DEPDC4)	ENSG00000163291 (PAQR3)	ENSG00000165023 (DIRAS2)
ENSG00000166257 (SCN3B)	ENSG00000163386 (NBPF10)	ENSG00000165030 (NFIL3)
ENSG00000166262 (FAM227B)	ENSG00000163435 (ELF3)	ENSG00000165061 (ZMAT4)
ENSG00000166266 (CUL5)	ENSG00000163507 (KIAA1524)	ENSG00000165078 (CPA6)
ENSG00000166292 (TMEM100)	ENSG00000163518 (FCRL4)	ENSG00000165102 (HGSNAT)
ENSG00000166439 (RNF169)	ENSG00000163624 (CDS1)	ENSG00000165186 (PTCHD1)
ENSG00000166446 (CDYL2)	ENSG00000163630 (SYNPR)	ENSG00000165194 (PCDH19)
ENSG00000166664 (CHRFAM7A)	ENSG00000163635 (ATXN7)	ENSG00000165195 (PIGA)
ENSG00000166747 (AP1G1)	ENSG00000163637 (PRICKLE2)	ENSG00000165246 (NLGN4Y)
ENSG00000166833 (NAV2)	ENSG00000163638 (ADAMTS9)	ENSG00000165288 (BRWD3)
ENSG00000166845 (C18orf54)	ENSG00000163660 (CCNL1)	ENSG00000165312 (OTUD1)
ENSG00000166855 (CLPX)	ENSG00000163666 (HESX1)	ENSG00000165322 (ARHGAP12)
ENSG00000166881 (TMEM194A)	ENSG00000163684 (RPP14)	ENSG00000165416 (SUGT1)
ENSG00000166900 (STX3)	ENSG00000163743 (RCHY1)	ENSG00000165511 (C10orf25)
ENSG00000166927 (MS4A7)	ENSG00000163755 (HPS3)	ENSG00000165521 (EML5)
ENSG00000166974 (MAPRE2)	ENSG00000163788 (SNRK)	ENSG00000165617 (DACT1)
ENSG00000167005 (NUDT21)	ENSG00000163833 (FBXO40)	ENSG00000165733 (BMS1)
ENSG00000167081 (PBX3)	ENSG00000164035 (EMCN)	ENSG00000165899 (OTOGL)
ENSG00000167193 (CRK)	ENSG00000164068 (RNF123)	ENSG00000165916 (PSMC3)
ENSG00000167258 (CDK12)	ENSG00000164070 (HSPA4L)	ENSG00000166046 (TCP11L2)
ENSG00000167552 (TUBA1A)	ENSG00000164104 (HMGB2)	ENSG00000166206 (GABRB3)
ENSG00000168092 (PAFAH1B2)	ENSG00000164109 (MAD2L1)	ENSG00000166268 (MYRFL)
ENSG00000168152 (THAP9)	ENSG00000164116 (GUCY1A3)	ENSG00000166347 (CYB5A)
ENSG00000168172 (HOOK3)	ENSG00000164118 (CEP44)	ENSG00000166501 (PRKCB)
ENSG00000168229 (PTGDR)	ENSG00000164134 (NAA15)	ENSG00000166619 (BLCAP)
ENSG00000168461 (RAB31)	ENSG00000164164 (OTUD4)	ENSG00000166734 (CASC4)
ENSG00000168522 (FNTA)	ENSG00000164169 (PRMT10)	ENSG00000166801 (FAM111A)
ENSG00000168679 (SLC16A4)	ENSG00000164172 (MOCS2)	ENSG00000166912 (MTMR10)
ENSG00000168710 (AHCYL1)	ENSG00000164187 (LMBRD2)	ENSG00000167074 (TEF)
ENSG00000168724 (DNAJC21)	ENSG00000164190 (NIPBL)	ENSG00000167088 (SNRPD1)
ENSG00000168813 (ZNF507)	ENSG00000164197 (RNF180)	ENSG00000167220 (HDHD2)
ENSG00000168876 (ANKRD49)	ENSG00000164241 (C5orf63)	ENSG00000167325 (RRM1)
ENSG00000169118 (CSNK1G1)	ENSG00000164296 (TIGD6)	ENSG00000167693 (NXN)
ENSG00000169122 (FAM110B)	ENSG00000164418 (GRIK2)	ENSG00000168172 (HOOK3)
ENSG00000169139 (UBE2V2)	ENSG00000164440 (TXLNB)	ENSG00000168237 (GLYCTK)
ENSG00000169245 (CXCL10)	ENSG00000164603 (C7orf60)	ENSG00000168283 (BMI1)
ENSG00000169297 (NR0B1)	ENSG00000164684 (ZNF704)	ENSG00000168374 (ARF4)
ENSG00000169306 (IL1RAPL1)	ENSG00000164749 (HNF4G)	ENSG00000168743 (NPNT)
ENSG00000169371 (SNUPN)	ENSG00000164756 (SLC30A8)	ENSG00000168769 (TET2)
ENSG00000169375 (SIN3A)	ENSG00000164796 (CSMD3)	ENSG00000168772 (CXXC4)
ENSG00000169439 (SDC2)	ENSG00000164983 (TMEM65)	ENSG00000168807 (SNTB2)
ENSG00000169554 (ZEB2)	ENSG00000165023 (DIRAS2)	ENSG00000168952 (STXBP6)
ENSG00000169594 (BNC1)	ENSG00000165030 (NFIL3)	ENSG00000168959 (GRM5)
ENSG00000169851 (PCDH7)	ENSG00000165061 (ZMAT4)	ENSG00000169018 (FEM1B)
ENSG00000169991 (IFFO2)	ENSG00000165078 (CPA6)	ENSG00000169032 (MAP2K1)
ENSG00000170142 (UBE2E1)	ENSG00000165102 (HGSNAT)	ENSG00000169398 (PTK2)
ENSG00000170162 (VGLL2)	ENSG00000165186 (PTCHD1)	ENSG00000169429 (IL8)
ENSG00000170185 (USP38)	ENSG00000165194 (PCDH19)	ENSG00000169499 (PLEKHA2)
ENSG00000170312 (CDK1)	ENSG00000165195 (PIGA)	ENSG00000169554 (ZEB2)
ENSG00000170396 (ZNF804A)	ENSG00000165246 (NLGN4Y)	ENSG00000169813 (HNRNPF)
ENSG00000170522 (ELOVL6)	ENSG00000165288 (BRWD3)	ENSG00000169851 (PCDH7)
ENSG00000170545 (SMAGP)	ENSG00000165312 (OTUD1)	ENSG00000169905 (TOR1AIP2)
ENSG00000170571 (EMB)	ENSG00000165322 (ARHGAP12)	ENSG00000169908 (TM4SF1)
ENSG00000170584 (NUDCD2)	ENSG00000165416 (SUGT1)	ENSG00000169925 (BRD3)
ENSG00000170606 (HSPA4)	ENSG00000165511 (C10orf25)	ENSG00000169967 (MAP3K2)
ENSG00000170677 (SOCS6)	ENSG00000165521 (EML5)	ENSG00000170035 (UBE2E3)
ENSG00000170779 (CDCA4)	ENSG00000165617 (DACT1)	ENSG00000170323 (FABP4)
ENSG00000170802 (FOXN2)	ENSG00000165819 (METTL3)	ENSG00000170340 (B3GNT2)
ENSG00000170836 (PPM1D)	ENSG00000165899 (OTOGL)	ENSG00000170579 (DLGAP1)
ENSG00000170852 (KBTBD2)	ENSG00000166046 (TCP11L2)	ENSG00000170624 (SGCD)
ENSG00000171033 (PKIA)	ENSG00000166206 (GABRB3)	ENSG00000170779 (CDCA4)
ENSG00000171121 (KCNMB3)	ENSG00000166268 (MYRFL)	ENSG00000170802 (FOXN2)
ENSG00000171448 (ZBTB26)	ENSG00000166347 (CYB5A)	ENSG00000170836 (PPM1D)
ENSG00000171488 (LRRC8C)	ENSG00000166446 (CDYL2)	ENSG00000171016 (PYGO1)
ENSG00000171540 (OTP)	ENSG00000166619 (BLCAP)	ENSG00000171105 (INSR)
ENSG00000171566 (PLRG1)	ENSG00000166783 (KIAA0430)	ENSG00000171109 (MFN1)
ENSG00000171681 (ATF7IP)	ENSG00000166912 (MTMR10)	ENSG00000171150 (SOCS5)
ENSG00000171817 (ZNF540)	ENSG00000167034 (NKX3-1)	ENSG00000171208 (NETO2)
ENSG00000171848 (RRM2)	ENSG00000167074 (TEF)	ENSG00000171314 (PGAM1)
ENSG00000171862 (PTEN)	ENSG00000167220 (HDHD2)	ENSG00000171357 (LURAP1)
ENSG00000171928 (TVP23B)	ENSG00000167325 (RRM1)	ENSG00000171405 (XAGE5)
ENSG00000171940 (ZNF217)	ENSG00000167491 (GATAD2A)	ENSG00000171714 (ANO5)
ENSG00000172007 (RAB33B)	ENSG00000167693 (NXN)	ENSG00000171759 (PAH)
ENSG00000172062 (SMN1)	ENSG00000168172 (HOOK3)	ENSG00000171791 (BCL2)
ENSG00000172292 (CERS6)	ENSG00000168237 (GLYCTK)	ENSG00000171862 (PTEN)
ENSG00000172399 (MYOZ2)	ENSG00000168246 (UBTD2)	ENSG00000171988 (JMJD1C)
ENSG00000172461 (FUT9)	ENSG00000168283 (BMI1)	ENSG00000172171 (TEFM)
ENSG00000172466 (ZNF24)	ENSG00000168314 (MOBP)	ENSG00000172183 (ISG20)
ENSG00000172661 (FAM21C)	ENSG00000168491 (CCDC110)	ENSG00000172201 (ID4)
ENSG00000172795 (DCP2)	ENSG00000168497 (SDPR)	ENSG00000172461 (FUT9)
ENSG00000173068 (BNC2)	ENSG00000168743 (NPNT)	ENSG00000172466 (ZNF24)
ENSG00000173253 (DMRT2)	ENSG00000168769 (TET2)	ENSG00000172671 (ZFAND4)
ENSG00000173401 (GLIPR1L1)	ENSG00000168772 (CXXC4)	ENSG00000172765 (TMCC1)
ENSG00000173418 (NAA20)	ENSG00000168807 (SNTB2)	ENSG00000172795 (DCP2)
ENSG00000173436 (MINOS1)	ENSG00000168906 (MAT2A)	ENSG00000172845 (SP3)
ENSG00000173542 (MOB1B)	ENSG00000168952 (STXBP6)	ENSG00000172939 (OXSR1)
ENSG00000173681 (CXorf23)	ENSG00000168959 (GRM5)	ENSG00000173013 (CCDC96)
ENSG00000173889 (PHC3)	ENSG00000169016 (E2F6)	ENSG00000173068 (BNC2)
ENSG00000174196 (FAM21D)	ENSG00000169018 (FEM1B)	ENSG00000173210 (ABLIM3)
ENSG00000174429 (ABRA)	ENSG00000169019 (COMMD8)	ENSG00000173276 (ZBTB21)
ENSG00000174469 (CNTNAP2)	ENSG00000169213 (RAB3B)	ENSG00000173281 (PPP1R3B)
ENSG00000174718 (KIAA1551)	ENSG00000169306 (IL1RAPL1)	ENSG00000173320 (STOX2)
ENSG00000175073 (VCPIP1)	ENSG00000169398 (PTK2)	ENSG00000173542 (MOB1B)
ENSG00000175087 (PDIK1L)	ENSG00000169429 (IL8)	ENSG00000173559 (NABP1)
ENSG00000175106 (TVP23C)	ENSG00000169499 (PLEKHA2)	ENSG00000173611 (SCAI)
ENSG00000175344 (CHRNA7)	ENSG00000169554 (ZEB2)	ENSG00000173674 (EIF1AX)
ENSG00000175595 (ERCC4)	ENSG00000169813 (HNRNPF)	ENSG00000173692 (PSMD1)
ENSG00000175768 (TOMM5)	ENSG00000169905 (TOR1AIP2)	ENSG00000173726 (TOMM20)
ENSG00000176165 (FOXG1)	ENSG00000169925 (BRD3)	ENSG00000173805 (HAP1)
ENSG00000176381 (PRR18)	ENSG00000169967 (MAP3K2)	ENSG00000173818 (ENDOV)
ENSG00000176641 (RNF152)	ENSG00000170035 (UBE2E3)	ENSG00000173889 (PHC3)
ENSG00000176842 (IRX5)	ENSG00000170270 (C14orf142)	ENSG00000174059 (CD34)
ENSG00000176853 (FAM91A1)	ENSG00000170323 (FABP4)	ENSG00000174099 (MSRB3)
ENSG00000176871 (WSB2)	ENSG00000170340 (B3GNT2)	ENSG00000174238 (PITPNA)
ENSG00000177034 (MTX3)	ENSG00000170579 (DLGAP1)	ENSG00000174437 (ATP2A2)
ENSG00000177058 (SLC38A9)	ENSG00000170624 (SGCD)	ENSG00000174579 (MSL2)
ENSG00000177189 (RPS6KA3)	ENSG00000170631 (ZNF16)	ENSG00000174721 (FGFBP3)
ENSG00000177200 (CHD9)	ENSG00000170802 (FOXN2)	ENSG00000174796 (THAP6)
ENSG00000177283 (FZD8)	ENSG00000170836 (PPM1D)	ENSG00000174840 (PDE12)
ENSG00000177511 (ST8SIA3)	ENSG00000170881 (RNF139)	ENSG00000174963 (ZIC4)
ENSG00000177570 (SAMD12)	ENSG00000171016 (PYGO1)	ENSG00000175130 (MARCKSL1)
ENSG00000177694 (NAALADL2)	ENSG00000171109 (MFN1)	ENSG00000175161 (CADM2)
ENSG00000177879 (AP3S1)	ENSG00000171115 (GIMAP8)	ENSG00000175175 (PPM1E)
ENSG00000178053 (MLF1)	ENSG00000171150 (SOCS5)	ENSG00000175305 (CCNE2)
ENSG00000178104 (PDE4DIP)	ENSG00000171314 (PGAM1)	ENSG00000175322 (ZNF519)
ENSG00000178127 (NDUFV2)	ENSG00000171357 (LURAP1)	ENSG00000175348 (TMEM9B)
ENSG00000178562 (CD28)	ENSG00000171405 (XAGE5)	ENSG00000175387 (SMAD2)
ENSG00000178567 (EPM2AIP1)	ENSG00000171714 (ANO5)	ENSG00000175471 (MCTP1)
ENSG00000178573 (MAF)	ENSG00000171759 (PAH)	ENSG00000175538 (KCNE3)
ENSG00000178662 (CSRNP3)	ENSG00000171862 (PTEN)	ENSG00000175728 (C11orf44)
ENSG00000178974 (FBXO34)	ENSG00000171988 (JMJD1C)	ENSG00000175893 (ZDHHC21)
ENSG00000178996 (SNX18)	ENSG00000172183 (ISG20)	ENSG00000176274 (SLC25A53)
ENSG00000179104 (TMTC2)	ENSG00000172201 (ID4)	ENSG00000176542 (KIAA2018)
ENSG00000179152 (TCAIM)	ENSG00000172243 (CLEC7A)	ENSG00000176783 (RUFY1)
ENSG00000179295 (PTPN11)	ENSG00000172461 (FUT9)	ENSG00000176887 (SOX11)
ENSG00000179299 (NSUN7)	ENSG00000172466 (ZNF24)	ENSG00000176971 (FIBIN)
ENSG00000179364 (PACS2)	ENSG00000172671 (ZFAND4)	ENSG00000177300 (CLDN22)
ENSG00000179387 (ELMOD2)	ENSG00000172795 (DCP2)	ENSG00000177311 (ZBTB38)
ENSG00000179832 (MROH1)	ENSG00000172845 (SP3)	ENSG00000177551 (NHLH2)
ENSG00000179833 (SERTAD2)	ENSG00000172939 (OXSR1)	ENSG00000177565 (TBL1XR1)
ENSG00000179841 (AKAP5)	ENSG00000173068 (BNC2)	ENSG00000177570 (SAMD12)
ENSG00000180233 (ZNRF2)	ENSG00000173210 (ABLIM3)	ENSG00000177888 (ZBTB41)
ENSG00000180354 (MTURN)	ENSG00000173218 (VANGL1)	ENSG00000178033 (FAM26E)
ENSG00000180530 (NRIP1)	ENSG00000173230 (GOLGB1)	ENSG00000178075 (GRAMD1C)
ENSG00000180773 (SLC36A4)	ENSG00000173273 (TNKS)	ENSG00000178177 (LCORL)
ENSG00000180787 (ZFP3)	ENSG00000173276 (ZBTB21)	ENSG00000178235 (SLITRK1)
ENSG00000180801 (ARSJ)	ENSG00000173320 (STOX2)	ENSG00000178460 (MCMDC2)
ENSG00000180815 (MAP3K15)	ENSG00000173542 (MOB1B)	ENSG00000178568 (ERBB4)
ENSG00000180957 (PITPNB)	ENSG00000173559 (NABP1)	ENSG00000178597 (PSAPL1)
ENSG00000181333 (HEPHL1)	ENSG00000173611 (SCAI)	ENSG00000179240 (RP11-111M22.2)
ENSG00000181555 (SETD2)	ENSG00000173674 (EIF1AX)	ENSG00000179476 (C14orf28)
ENSG00000181649 (PHLDA2)	ENSG00000173692 (PSMD1)	ENSG00000180198 (RCC1)
ENSG00000181704 (YIPF6)	ENSG00000173818 (ENDOV)	ENSG00000180263 (FGD6)
ENSG00000181751 (C5orf30)	ENSG00000173889 (PHC3)	ENSG00000180304 (OAZ2)
ENSG00000181827 (RFX7)	ENSG00000173905 (GOLIM4)	ENSG00000180530 (NRIP1)
ENSG00000181904 (C5orf24)	ENSG00000174099 (MSRB3)	ENSG00000180574 (EIF2S3L)
ENSG00000182010 (RTKN2)	ENSG00000174151 (CYB561D1)	ENSG00000180822 (PSMG4)
ENSG00000182111 (ZNF716)	ENSG00000174238 (PITPNA)	ENSG00000180900 (SCRIB)
ENSG00000182168 (UNC5C)	ENSG00000174437 (ATP2A2)	ENSG00000181467 (RAP2B)
ENSG00000182220 (ATP6AP2)	ENSG00000174564 (IL20RB)	ENSG00000181704 (YIPF6)
ENSG00000182389 (CACNB4)	ENSG00000174579 (MSL2)	ENSG00000181744 (C3orf58)
ENSG00000182504 (CEP97)	ENSG00000174721 (FGFBP3)	ENSG00000181751 (C5orf30)
ENSG00000182568 (SATB1)	ENSG00000174796 (THAP6)	ENSG00000182150 (ERCC6L2)
ENSG00000182836 (PLCXD3)	ENSG00000174840 (PDE12)	ENSG00000182220 (ATP6AP2)
ENSG00000182901 (RGS7)	ENSG00000174871 (CNIH2)	ENSG00000182264 (IZUMO1)
ENSG00000182903 (ZNF721)	ENSG00000174963 (ZIC4)	ENSG00000182324 (KCNJ14)
ENSG00000183023 (SLC8A1)	ENSG00000175130 (MARCKSL1)	ENSG00000182372 (CLN8)
ENSG00000183044 (ABAT)	ENSG00000175161 (CADM2)	ENSG00000182463 (TSHZ2)
ENSG00000183475 (ASB7)	ENSG00000175175 (PPM1E)	ENSG00000182621 (PLCB1)
ENSG00000183530 (PRR14L)	ENSG00000175305 (CCNE2)	ENSG00000182831 (C16orf72)
ENSG00000183578 (TNFAIP8L3)	ENSG00000175322 (ZNF519)	ENSG00000182944 (EWSR1)
ENSG00000183579 (ZNRF3)	ENSG00000175348 (TMEM9B)	ENSG00000182986 (ZNF320)
ENSG00000183662 (FAM19A1)	ENSG00000175387 (SMAD2)	ENSG00000183023 (SLC8A1)
ENSG00000183671 (GPR1)	ENSG00000175445 (LPL)	ENSG00000183091 (NEB)
ENSG00000183775 (KCTD16)	ENSG00000175471 (MCTP1)	ENSG00000183166 (CALN1)
ENSG00000183779 (ZNF703)	ENSG00000175779 (C15orf53)	ENSG00000183283 (DAZAP2)
ENSG00000183808 (RBM12B)	ENSG00000175893 (ZDHHC21)	ENSG00000183309 (ZNF623)
ENSG00000183918 (SH2D1A)	ENSG00000176274 (SLC25A53)	ENSG00000183454 (GRIN2A)
ENSG00000184206 (GOLGA6L4)	ENSG00000176542 (KIAA2018)	ENSG00000183496 (MEX3B)
ENSG00000184261 (KCNK12)	ENSG00000176749 (CDK5R1)	ENSG00000183632 (TP53TG3)
ENSG00000184672 (RALYL)	ENSG00000176887 (SOX11)	ENSG00000183644 (C11orf88)
ENSG00000185008 (ROBO2)	ENSG00000177200 (CHD9)	ENSG00000183675 (PTPN20B)
ENSG00000185046 (ANKS1B)	ENSG00000177300 (CLDN22)	ENSG00000183747 (ACSM2A)
ENSG00000185070 (FLRT2)	ENSG00000177311 (ZBTB38)	ENSG00000183753 (BPY2)
ENSG00000185278 (ZBTB37)	ENSG00000177511 (ST8SIA3)	ENSG00000183775 (KCTD16)
ENSG00000185432 (METTL7A)	ENSG00000177551 (NHLH2)	ENSG00000183943 (PRKX)
ENSG00000185477 (GPRIN3)	ENSG00000177565 (TBL1XR1)	ENSG00000184083 (FAM120C)
ENSG00000185565 (LSAMP)	ENSG00000177570 (SAMD12)	ENSG00000184650 (ODF4)
ENSG00000185610 (DBX2)	ENSG00000177888 (ZBTB41)	ENSG00000184716 (SERINC4)
ENSG00000185920 (PTCH1)	ENSG00000178075 (GRAMD1C)	ENSG00000184867 (ARMCX2)
ENSG00000185950 (IRS2)	ENSG00000178177 (LCORL)	ENSG00000185070 (FLRT2)
ENSG00000186231 (KLHL32)	ENSG00000178235 (SLITRK1)	ENSG00000185129 (PURA)
ENSG00000186265 (BTLA)	ENSG00000178301 (AQP11)	ENSG00000185238 (PRMT3)
ENSG00000186300 (ZNF555)	ENSG00000178460 (MCMDC2)	ENSG00000185278 (ZBTB37)
ENSG00000186340 (THBS2)	ENSG00000178568 (ERBB4)	ENSG00000185477 (GPRIN3)
ENSG00000186416 (NKRF)	ENSG00000179240 (RP11-111M22.2)	ENSG00000185532 (PRKG1)
ENSG00000186472 (PCLO)	ENSG00000179253 (RP11-429E11.3)	ENSG00000185565 (LSAMP)
ENSG00000186666 (BCDIN3D)	ENSG00000180263 (FGD6)	ENSG00000185728 (YTHDF3)
ENSG00000186714 (CCDC73)	ENSG00000180304 (OAZ2)	ENSG00000185900 (POMK)
ENSG00000187109 (NAP1L1)	ENSG00000180530 (NRIP1)	ENSG00000185950 (IRS2)
ENSG00000187118 (CMC1)	ENSG00000180574 (EIF2S3L)	ENSG00000186020 (ZNF529)
ENSG00000187191 (DAZ3)	ENSG00000180822 (PSMG4)	ENSG00000186187 (ZNRF1)
ENSG00000187231 (SESTD1)	ENSG00000180900 (SCRIB)	ENSG00000186297 (GABRA5)
ENSG00000187372 (PCDHB13)	ENSG00000181450 (ZNF678)	ENSG00000186300 (ZNF555)
ENSG00000187772 (LIN28B)	ENSG00000181467 (RAP2B)	ENSG00000186310 (NAP1L3)
ENSG00000187806 (TMEM202)	ENSG00000181495 (AC026703.1)	ENSG00000186439 (TRDN)
ENSG00000187866 (FAM122A)	ENSG00000181744 (C3orf58)	ENSG00000186469 (GNG2)
ENSG00000188001 (TPRG1)	ENSG00000181751 (C5orf30)	ENSG00000186472 (PCLO)
ENSG00000188120 (DAZ1)	ENSG00000182010 (RTKN2)	ENSG00000186487 (MYT1L)
ENSG00000188175 (HEPACAM2)	ENSG00000182118 (FAM89A)	ENSG00000186908 (ZDHHC17)
ENSG00000188211 (NCR3LG1)	ENSG00000182168 (UNC5C)	ENSG00000187097 (ENTPD5)
ENSG00000188517 (COL25A1)	ENSG00000182220 (ATP6AP2)	ENSG00000187191 (DAZ3)
ENSG00000188647 (PTAR1)	ENSG00000182264 (IZUMO1)	ENSG00000187446 (CHP1)
ENSG00000188706 (ZDHHC9)	ENSG00000182372 (CLN8)	ENSG00000187555 (USP7)
ENSG00000188725 (SMIM15)	ENSG00000182463 (TSHZ2)	ENSG00000187605 (TET3)
ENSG00000188730 (VWC2)	ENSG00000182585 (EPGN)	ENSG00000187607 (ZNF286A)
ENSG00000188803 (SHISA6)	ENSG00000182621 (PLCB1)	ENSG00000187866 (FAM122A)
ENSG00000188921 (PTPLAD2)	ENSG00000182831 (C16orf72)	ENSG00000187902 (SHISA7)
ENSG00000189007 (ADAT2)	ENSG00000182871 (COL18A1)	ENSG00000188001 (TPRG1)
ENSG00000189079 (ARID2)	ENSG00000182944 (EWSR1)	ENSG00000188021 (UBQLN2)
ENSG00000189308 (LIN54)	ENSG00000183023 (SLC8A1)	ENSG00000188095 (MESP2)
ENSG00000196233 (LCOR)	ENSG00000183091 (NEB)	ENSG00000188107 (EYS)
ENSG00000196411 (EPHB4)	ENSG00000183166 (CALN1)	ENSG00000188120 (DAZ1)
ENSG00000196482 (ESRRG)	ENSG00000183283 (DAZAP2)	ENSG00000188177 (ZC3H6)
ENSG00000196542 (SPTSSB)	ENSG00000183309 (ZNF623)	ENSG00000188211 (NCR3LG1)
ENSG00000196581 (AJAP1)	ENSG00000183454 (GRIN2A)	ENSG00000188223 (AC002398.9)
ENSG00000196584 (XRCC2)	ENSG00000183496 (MEX3B)	ENSG00000188315 (C3orf62)
ENSG00000196632 (WNK3)	ENSG00000183632 (TP53TG3)	ENSG00000188859 (FAM78B)
ENSG00000196639 (HRH1)	ENSG00000183675 (PTPN20B)	ENSG00000189045 (ANKDD1B)
ENSG00000196646 (ZNF136)	ENSG00000183688 (FAM101B)	ENSG00000189298 (ZKSCAN3)
ENSG00000196712 (NF1)	ENSG00000183753 (BPY2)	ENSG00000189369 (GSPT2)
ENSG00000196715 (VKORC1L1)	ENSG00000183775 (KCTD16)	ENSG00000196141 (SPATS2L)
ENSG00000196911 (KPNA5)	ENSG00000183943 (PRKX)	ENSG00000196323 (ZBTB44)
ENSG00000196932 (TMEM26)	ENSG00000184083 (FAM120C)	ENSG00000196368 (NUDT11)
ENSG00000196946 (ZNF705A)	ENSG00000184206 (GOLGA6L4)	ENSG00000196422 (PPP1R26)
ENSG00000196950 (SLC39A10)	ENSG00000184716 (SERINC4)	ENSG00000196428 (TSC22D2)
ENSG00000197147 (LRRC8B)	ENSG00000184867 (ARMCX2)	ENSG00000196482 (ESRRG)
ENSG00000197183 (C20orf112)	ENSG00000185009 (AP3M1)	ENSG00000196504 (PRPF40A)
ENSG00000197223 (C1D)	ENSG00000185070 (FLRT2)	ENSG00000196505 (GDAP2)
ENSG00000197323 (TRIM33)	ENSG00000185219 (ZNF445)	ENSG00000196581 (AJAP1)
ENSG00000197343 (ZNF655)	ENSG00000185238 (PRMT3)	ENSG00000196586 (MYO6)
ENSG00000197372 (ZNF675)	ENSG00000185298 (CCDC137)	ENSG00000196591 (HDAC2)
ENSG00000197381 (ADARB1)	ENSG00000185477 (GPRIN3)	ENSG00000196628 (TCF4)
ENSG00000197472 (ZNF695)	ENSG00000185532 (PRKG1)	ENSG00000196689 (TRPV1)
ENSG00000197479 (PCDHB11)	ENSG00000185728 (YTHDF3)	ENSG00000196712 (NF1)
ENSG00000197713 (RPE)	ENSG00000186020 (ZNF529)	ENSG00000196782 (MAML3)
ENSG00000197872 (FAM49A)	ENSG00000186187 (ZNRF1)	ENSG00000196850 (PPTC7)
ENSG00000197930 (ERO1L)	ENSG00000186297 (GABRA5)	ENSG00000196865 (NHLRC2)
ENSG00000197953 (AADACL2)	ENSG00000186300 (ZNF555)	ENSG00000196878 (LAMB3)
ENSG00000197959 (DNM3)	ENSG00000186310 (NAP1L3)	ENSG00000197121 (PGAP1)
ENSG00000198000 (NOL8)	ENSG00000186439 (TRDN)	ENSG00000197134 (ZNF257)
ENSG00000198042 (MAK16)	ENSG00000186469 (GNG2)	ENSG00000197343 (ZNF655)
ENSG00000198060 (MARCH5)	ENSG00000186472 (PCLO)	ENSG00000197410 (DCHS2)
ENSG00000198108 (CHSY3)	ENSG00000186908 (ZDHHC17)	ENSG00000197568 (HHLA3)
ENSG00000198142 (SOWAHC)	ENSG00000187191 (DAZ3)	ENSG00000197724 (PHF2)
ENSG00000198160 (MIER1)	ENSG00000187325 (TAF9B)	ENSG00000197841 (ZNF181)
ENSG00000198300 (PEG3)	ENSG00000187446 (CHP1)	ENSG00000197872 (FAM49A)
ENSG00000198435 (NRARP)	ENSG00000187555 (USP7)	ENSG00000197893 (NRAP)
ENSG00000198478 (SH3BGRL2)	ENSG00000187605 (TET3)	ENSG00000197928 (ZNF677)
ENSG00000198554 (WDHD1)	ENSG00000187607 (ZNF286A)	ENSG00000198010 (DLGAP2)
ENSG00000198682 (PAPSS2)	ENSG00000187866 (FAM122A)	ENSG00000198039 (ZNF273)
ENSG00000198780 (FAM169A)	ENSG00000187902 (SHISA7)	ENSG00000198046 (ZNF667)
ENSG00000198799 (LRIG2)	ENSG00000188001 (TPRG1)	ENSG00000198105 (ZNF248)
ENSG00000198876 (DCAF12)	ENSG00000188010 (MORN2)	ENSG00000198160 (MIER1)
ENSG00000198894 (CIPC)	ENSG00000188021 (UBQLN2)	ENSG00000198252 (STYX)
ENSG00000198900 (TOP1)	ENSG00000188107 (EYS)	ENSG00000198265 (HELZ)
ENSG00000203727 (SAMD5)	ENSG00000188120 (DAZ1)	ENSG00000198353 (HOXC4)
ENSG00000204007 (GLT6D1)	ENSG00000188177 (ZC3H6)	ENSG00000198420 (FAM115A)
ENSG00000204130 (RUFY2)	ENSG00000188211 (NCR3LG1)	ENSG00000198535 (C2CD4A)
ENSG00000204262 (COL5A2)	ENSG00000188223 (AC002398.9)	ENSG00000198574 (SH2D1B)
ENSG00000204764 (RANBP17)	ENSG00000188315 (C3orf62)	ENSG00000198642 (KLHL9)
ENSG00000204923 (FBXO48)	ENSG00000188559 (RALGAPA2)	ENSG00000198689 (SLC9A6)
ENSG00000204954 (C12orf73)	ENSG00000188859 (FAM78B)	ENSG00000198719 (DLL1)
ENSG00000205189 (ZBTB10)	ENSG00000189045 (ANKDD1B)	ENSG00000198815 (FOXJ3)
ENSG00000205212 (CCDC144NL)	ENSG00000189056 (RELN)	ENSG00000198822 (GRM3)
ENSG00000205213 (LGR4)	ENSG00000189167 (ZAR1L)	ENSG00000198836 (OPA1)
ENSG00000205339 (IPO7)	ENSG00000189180 (ZNF33A)	ENSG00000198846 (TOX)
ENSG00000205423 (CNEP1R1)	ENSG00000189308 (LIN54)	ENSG00000198890 (PRMT6)
ENSG00000206052 (DOK6)	ENSG00000189325 (C6orf222)	ENSG00000198919 (DZIP3)
ENSG00000206432 (TMEM200C)	ENSG00000196141 (SPATS2L)	ENSG00000198932 (GPRASP1)
ENSG00000206579 (XKR4)	ENSG00000196323 (ZBTB44)	ENSG00000198954 (KIAA1279)
ENSG00000213297 (ZNF625-ZNF20)	ENSG00000196368 (NUDT11)	ENSG00000204006 (C1orf185)
ENSG00000213337 (ANKRD39)	ENSG00000196372 (ASB13)	ENSG00000204179 (PTPN20A)
ENSG00000213341 (CHUK)	ENSG00000196428 (TSC22D2)	ENSG00000204186 (ZDBF2)
ENSG00000213366 (GSTM2)	ENSG00000196482 (ESRRG)	ENSG00000204217 (BMPR2)
ENSG00000213889 (PPM1N)	ENSG00000196504 (PRPF40A)	ENSG00000204308 (RNF5)
ENSG00000214107 (MAGEB1)	ENSG00000196505 (GDAP2)	ENSG00000204611 (ZNF616)
ENSG00000214941 (ZSWIM7)	ENSG00000196581 (AJAP1)	ENSG00000204628 (GNB2L1)
ENSG00000214954 (LRRC69)	ENSG00000196586 (MYO6)	ENSG00000204977 (TRIM13)
ENSG00000215475 (SIAH3)	ENSG00000196591 (HDAC2)	ENSG00000205084 (TMEM231)
ENSG00000217128 (FNIP1)	ENSG00000196670 (ZFP62)	ENSG00000205176 (REXO1L1P)
ENSG00000218336 (TENM3)	ENSG00000196782 (MAML3)	ENSG00000205189 (ZBTB10)
ENSG00000221818 (EBF2)	ENSG00000196850 (PPTC7)	ENSG00000205456 (TP53TG3D)
ENSG00000221963 (APOL6)	ENSG00000196865 (NHLRC2)	ENSG00000205457 (TP53TG3C)
ENSG00000230000 (AC006455.1)	ENSG00000196878 (LAMB3)	ENSG00000205683 (DPF3)
ENSG00000240857 (RDH14)	ENSG00000196967 (ZNF585A)	ENSG00000205808 (PPAPDC2)
ENSG00000244005 (NFS1)	ENSG00000197020 (ZNF100)	ENSG00000205856 (C22orf42)
ENSG00000244687 (UBE2V1)	ENSG00000197121 (PGAP1)	ENSG00000205944 (DAZ2)
ENSG00000247626 (MARS2)	ENSG00000197134 (ZNF257)	ENSG00000206579 (XKR4)
ENSG00000253148 (RGS21)	ENSG00000197329 (PELI1)	ENSG00000213015 (ZNF580)
ENSG00000253276 (CCDC71L)	ENSG00000197343 (ZNF655)	ENSG00000213020 (ZNF611)
ENSG00000253719 (ATXN7L3B)	ENSG00000197410 (DCHS2)	ENSG00000213066 (FGFR1OP)
ENSG00000255112 (CHMP1B)	ENSG00000197568 (HHLA3)	ENSG00000213123 (TCTEX1D2)
ENSG00000256223 (ZNF10)	ENSG00000197576 (HOXA4)	ENSG00000213281 (NRAS)
ENSG00000256407 (RP11-446E24.4)	ENSG00000197601 (FAR1)	ENSG00000213366 (GSTM2)
ENSG00000257594 (GALNT4)	ENSG00000197635 (DPP4)	ENSG00000213390 (ARHGAP19)
ENSG00000257923 (CUX1)	ENSG00000197782 (ZNF780A)	ENSG00000213639 (PPP1CB)
ENSG00000259030 (FPGT-TNNI3K)	ENSG00000197841 (ZNF181)	ENSG00000213762 (ZNF134)
ENSG00000259075 (POC1B-GALNT4)	ENSG00000197851 (C7orf76)	ENSG00000214265 (SNURF)
ENSG00000261609 (GAN)	ENSG00000197872 (FAM49A)	ENSG00000214338 (SOGA3)
ENSG00000266302 (RP11-219A15.1)	ENSG00000197928 (ZNF677)	ENSG00000214562 (NUTM2D)
ENSG00000267508 (ZNF285)	ENSG00000197953 (AADACL2)	ENSG00000215301 (DDX3X)
ENSG00000268172 (AL590452.1)	ENSG00000198010 (DLGAP2)	ENSG00000218336 (TENM3)
ENSG00000268397 (AC008443.1)	ENSG00000198018 (ENTPD7)	ENSG00000221994 (ZNF630)
ENSG00000268852 (AC132872.2)	ENSG00000198039 (ZNF273)	ENSG00000224531 (SMIM13)
ENSG00000269282 (AC024257.1)	ENSG00000198046 (ZNF667)	ENSG00000225683 (AL078585.1)
ENSG00000269964 (MEI4)	ENSG00000198060 (MARCH5)	ENSG00000225830 (ERCC6)
ENSG00000271793 (RP11-321N4.5)	ENSG00000198160 (MIER1)	ENSG00000226372 (DCAF8L1)
ENSG00000272414 (FAM47E-STBD1)	ENSG00000198252 (STYX)	ENSG00000226784 (PGAM4)
ENSG00000273079 (GRIN2B)	ENSG00000198265 (HELZ)	ENSG00000227151 (PRR20D)
	ENSG00000198353 (HOXC4)	ENSG00000227729 (RD3L)
	ENSG00000198420 (FAM115A)	ENSG00000228144 (TMBIM4)
	ENSG00000198535 (C2CD4A)	ENSG00000229665 (PRR20C)
	ENSG00000198574 (SH2D1B)	ENSG00000233889 (AL353698.1)
	ENSG00000198586 (TLK1)	ENSG00000234278 (PRR20E)
	ENSG00000198642 (KLHL9)	ENSG00000235750 (KIAA0040)
	ENSG00000198650 (TAT)	ENSG00000236338 (AC015987.2)
	ENSG00000198689 (SLC9A6)	ENSG00000240038 (AMY2B)
	ENSG00000198719 (DLL1)	ENSG00000241697 (TMEFF1)
	ENSG00000198796 (ALPK2)	ENSG00000242732 (RGAG4)
	ENSG00000198815 (FOXJ3)	ENSG00000243244 (STON1)
	ENSG00000198846 (TOX)	ENSG00000243444 (PALM2)
	ENSG00000198876 (DCAF12)	ENSG00000244122 (UGT1A7)
	ENSG00000198890 (PRMT6)	ENSG00000249115 (HAUS5)
	ENSG00000198919 (DZIP3)	ENSG00000249459 (ZNF286B)
	ENSG00000198932 (GPRASP1)	ENSG00000249709 (ZNF564)
	ENSG00000198954 (KIAA1279)	ENSG00000250305 (KIAA1456)
	ENSG00000203546 (RP11-176H8.1)	ENSG00000251349 (MSANTD3-TMEFF1)
	ENSG00000203952 (CCDC160)	ENSG00000253276 (CCDC71L)
	ENSG00000204179 (PTPN20A)	ENSG00000254004 (ZNF260)
	ENSG00000204186 (ZDBF2)	ENSG00000254553 (RP1-27O5.3)
	ENSG00000204308 (RNF5)	ENSG00000254726 (MEX3A)
	ENSG00000204361 (NXPE2)	ENSG00000254870 (ATP6V1G2-DDX39B)
	ENSG00000204390 (HSPA1L)	ENSG00000255330 (SOGA3)
	ENSG00000204604 (ZNF468)	ENSG00000256294 (ZNF225)
	ENSG00000204611 (ZNF616)	ENSG00000256870 (SLC5A8)
	ENSG00000204977 (TRIM13)	ENSG00000257207 (LIMS3)
	ENSG00000205176 (REXO1L1P)	ENSG00000257923 (CUX1)
	ENSG00000205189 (ZBTB10)	ENSG00000258653 (RP5-1021I20.4)
	ENSG00000205208 (C4orf46)	ENSG00000261115 (TMEM178B)
	ENSG00000205269 (TMEM170B)	ENSG00000267022 (ZNF223)
	ENSG00000205456 (TP53TG3D)	ENSG00000267106 (C19orf82)
	ENSG00000205457 (TP53TG3C)	ENSG00000267260 (CTD-2162K18.4)
	ENSG00000205659 (LIN52)	ENSG00000267796 (LIN37)
	ENSG00000205683 (DPF3)	ENSG00000267884 (AL626787.1)
	ENSG00000205808 (PPAPDC2)	ENSG00000268865 (AC026310.1)
	ENSG00000205856 (C22orf42)	ENSG00000269343 (ZNF587B)
	ENSG00000205944 (DAZ2)	ENSG00000269693 (CTD-2192J16.20)
	ENSG00000206579 (XKR4)	ENSG00000269897 (COMMD3-BMI1)
	ENSG00000211448 (DIO2)	ENSG00000271092 (TMEM56-RWDD3)
	ENSG00000211460 (TSN)	ENSG00000271723 (MROH7-TTC4)
	ENSG00000213015 (ZNF580)	ENSG00000273079 (GRIN2B)
	ENSG00000213020 (ZNF611)	ENSG00000273266 (HOXC4)
	ENSG00000213064 (SFT2D2)
	ENSG00000213066 (FGFR1OP)
	ENSG00000213123 (TCTEX1D2)
	ENSG00000213281 (NRAS)
	ENSG00000213366 (GSTM2)
	ENSG00000213625 (LEPROT)
	ENSG00000213639 (PPP1CB)
	ENSG00000213762 (ZNF134)
	ENSG00000214193 (SH3D21)
	ENSG00000214338 (SOGA3)
	ENSG00000214562 (NUTM2D)
	ENSG00000215301 (DDX3X)
	ENSG00000218336 (TENM3)
	ENSG00000218823 (PAPOLB)
	ENSG00000220205 (VAMP2)
	ENSG00000224051 (GLTPD1)
	ENSG00000224130 (AP001652.1)
	ENSG00000224531 (SMIM13)
	ENSG00000225683 (AL078585.1)
	ENSG00000226372 (DCAF8L1)
	ENSG00000227151 (PRR20D)
	ENSG00000228144 (TMBIM4)
	ENSG00000229665 (PRR20C)
	ENSG00000232013 (AC107021.1)
	ENSG00000234278 (PRR20E)
	ENSG00000235750 (KIAA0040)
	ENSG00000236338 (AC015987.2)
	ENSG00000240038 (AMY2B)
	ENSG00000241043 (GVQW1)
	ENSG00000241697 (TMEFF1)
	ENSG00000242732 (RGAG4)
	ENSG00000243244 (STON1)
	ENSG00000243444 (PALM2)
	ENSG00000244122 (UGT1A7)
	ENSG00000249115 (HAUS5)
	ENSG00000249459 (ZNF286B)
	ENSG00000250305 (KIAA1456)
	ENSG00000251349 (MSANTD3-TMEFF1)
	ENSG00000253276 (CCDC71L)
	ENSG00000254004 (ZNF260)
	ENSG00000254553 (RP1-27O5.3)
	ENSG00000254726 (MEX3A)
	ENSG00000254870 (ATP6V1G2-DDX39B)
	ENSG00000255330 (SOGA3)
	ENSG00000256040 (PAPPA-AS1)
	ENSG00000256294 (ZNF225)
	ENSG00000256870 (SLC5A8)
	ENSG00000257207 (LIMS3)
	ENSG00000257923 (CUX1)
	ENSG00000258653 (RP5-1021I20.4)
	ENSG00000259207 (ITGB3)
	ENSG00000261115 (TMEM178B)
	ENSG00000266302 (RP11-219A15.1)
	ENSG00000267022 (ZNF223)
	ENSG00000267106 (C19orf82)
	ENSG00000267260 (CTD-2162K18.4)
	ENSG00000267796 (LIN37)
	ENSG00000267884 (AL626787.1)
	ENSG00000268172 (AL590452.1)
	ENSG00000268865 (AC026310.1)
	ENSG00000269700 (AC069547.2)
	ENSG00000269897 (COMMD3-BMI1)
	ENSG00000271092 (TMEM56-RWDD3)
	ENSG00000271723 (MROH7-TTC4)
	ENSG00000273079 (GRIN2B)
	ENSG00000273266 (HOXC4)
